# Supplementary material for: (E)-3-[5-(Di­phenyl­amino)­thio­phen-2-yl]-1-(pyridin-3-yl)prop-2-en-1-one
Source: Acta Crystallogr Sect E Struct Rep Online. 2013 Aug 10;69(Pt 9):o1405. doi: 10.1107/S1600536813021946 (PMC3884491; doi:10.1107/S1600536813021946)
Supplement: Supplementary file 1 [file e-69-o1405-sup1.cif]

##############################################################################
#                                                                            #
# This CIF contains the data in a paper accepted for publication in          #
# Acta Crystallographica Section E. It conforms to the requirements of       #
# Notes for Authors for Acta Crystallographica Section E, and has been       #
# peer reviewed under the auspices of the IUCr Commission on Journals.       #
#                                                                            #
# Full details of the Crystallographic Information File format               #
# are given in the paper "The Crystallographic Information File (CIF):       #
# a New Standard Archive File for Crystallography" by S. R. Hall, F. H.      #
# Allen and I. D. Brown [Acta Cryst. (1991), A47, 655-685].                  #
#                                                                            #
# The current version of the core CIF dictionary is obtainable from          #
# ftp://ftp.iucr.org/pub/cif_core.dic.                                       #
#                                                                            #
# Software is freely available for graphical display of the structure(s)     #
# in this CIF. For information consult the CIF software page                 #
# http://www.iucr.org/resources/cif/software.                                #
#                                                                            #
# This file may be used for bona fide research purposes within the           #
# scientific community so long as proper attribution is given to the journal # 
# article from which it was obtained.                                        #
#                                                                            #
##############################################################################
data_I
_audit_creation_method     SHELXL-97
_chemical_name_systematic
;
(<i>E</i>)-3-[5-(Diphenylamino)thiophen-2-yl]-1-(pyridin-3-yl)prop-2-en-1-one
;
_chemical_name_common     ?
_chemical_formula_moiety     'C24 H18 N2 O S'
_chemical_formula_sum     'C24 H18 N2 O S'
_chemical_formula_iupac     'C24 H18 N2 O S'
_chemical_formula_weight     382.46
_chemical_melting_point     ?
_symmetry_cell_setting     monoclinic
_symmetry_space_group_name_H-M     'P 21/c'
_symmetry_space_group_name_Hall     '-P 2ybc'
loop_
    _symmetry_equiv_pos_as_xyz
    'x, y, z'
    '-x, y+1/2, -z+1/2'
    '-x, -y, -z'
    'x, -y-1/2, z-1/2'
_cell_length_a     10.976(5)
_cell_length_b     18.029(5)
_cell_length_c     9.697(5)
_cell_angle_alpha     90.000
_cell_angle_beta     90.728(5)
_cell_angle_gamma     90.000
_cell_volume     1918.7(14)
_cell_formula_units_Z     4
_cell_measurement_reflns_used     3272
_cell_measurement_theta_min     2.17
_cell_measurement_theta_max     22.81
_cell_measurement_temperature     293(2)
_exptl_crystal_description     block
_exptl_crystal_colour     red
_exptl_crystal_size_max     0.30
_exptl_crystal_size_mid     0.20
_exptl_crystal_size_min     0.20
_exptl_crystal_density_diffrn     1.324
_exptl_crystal_density_meas     ?
_exptl_crystal_density_method     'not measured'
_exptl_crystal_F_000     800
_exptl_absorpt_coefficient_mu     0.186
_exptl_absorpt_correction_type     none
_exptl_absorpt_process_details     ?
_exptl_absorpt_correction_T_min     ?
_exptl_absorpt_correction_T_max     ?
_exptl_special_details
;
;
_diffrn_ambient_temperature     293(2)
_diffrn_radiation_type     MoK\a
_diffrn_radiation_wavelength     0.71069
_diffrn_radiation_source     'fine-focus sealed tube'
_diffrn_radiation_monochromator     graphite
_diffrn_measurement_device_type     'Bruker SMART 1000 CCD area-detector'
_diffrn_measurement_method     'phi and omega scans'
_diffrn_detector_area_resol_mean     ?
_diffrn_reflns_number     13536
_diffrn_reflns_av_R_equivalents     0.0309
_diffrn_reflns_av_sigmaI/netI     0.0291
_diffrn_reflns_theta_min     1.86
_diffrn_reflns_theta_max     25.00
_diffrn_reflns_theta_full     25.00
_diffrn_measured_fraction_theta_max     0.999
_diffrn_measured_fraction_theta_full     0.999
_diffrn_reflns_limit_h_min     -13
_diffrn_reflns_limit_h_max     13
_diffrn_reflns_limit_k_min     -21
_diffrn_reflns_limit_k_max     21
_diffrn_reflns_limit_l_min     -11
_diffrn_reflns_limit_l_max     11
_diffrn_standards_number     ?
_diffrn_standards_interval_count     ?
_diffrn_standards_interval_time     ?
_diffrn_standards_decay_%     ?
_refine_special_details
;
Refinement of <i>F</i>^2^ against ALL reflections. The weighted <i>R</i>-factor
<i>wR</i> and goodness of fit <i>S</i> are based on <i>F</i>^2^, conventional
<i>R</i>-factors <i>R</i> are based on <i>F</i>, with <i>F</i> set to zero for
negative <i>F</i>^2^. The threshold expression of <i>F</i>^2^ >
\s(<i>F</i>^2^) is used only for calculating <i>R</i>-factors(gt) <i>etc</i>.
and is not relevant to the choice of reflections for refinement.
<i>R</i>-factors based on <i>F</i>^2^ are statistically about twice as large
as those based on <i>F</i>, and <i>R</i>- factors based on ALL data will be
even larger.
;
_reflns_number_total     3388
_reflns_number_gt     2517
_reflns_threshold_expression     I>2sigma(I)
_refine_ls_structure_factor_coef     Fsqd
_refine_ls_matrix_type     full
_refine_ls_R_factor_all     0.0583
_refine_ls_R_factor_gt     0.0388
_refine_ls_wR_factor_gt     0.1170
_refine_ls_wR_factor_ref     0.1377
_refine_ls_goodness_of_fit_ref     0.947
_refine_ls_restrained_S_all     0.947
_refine_ls_number_reflns     3388
_refine_ls_number_parameters     253
_refine_ls_number_restraints     0
_refine_ls_hydrogen_treatment     constr
_refine_ls_weighting_scheme     calc
_refine_ls_weighting_details
         'calc w=1/[\s^2^(Fo^2^)+(0.1000P)^2^+0.0000P] where P=(Fo^2^+2Fc^2^)/3'
_atom_sites_solution_hydrogens     geom
_atom_sites_solution_primary     direct
_atom_sites_solution_secondary     difmap
_refine_ls_shift/su_max     0.000
_refine_ls_shift/su_mean     0.000
_refine_diff_density_max     0.135
_refine_diff_density_min     -0.292
_refine_ls_extinction_method     none
_refine_ls_extinction_coef     ?
loop_
    _atom_type_symbol
    _atom_type_description
    _atom_type_scat_dispersion_real
    _atom_type_scat_dispersion_imag
    _atom_type_scat_source
    'C' 'C' 0.0033 0.0016
                         'International Tables Vol C Tables 4.2.6.8 and 6.1.1.4'
    'H' 'H' 0.0000 0.0000
                         'International Tables Vol C Tables 4.2.6.8 and 6.1.1.4'
    'N' 'N' 0.0061 0.0033
                         'International Tables Vol C Tables 4.2.6.8 and 6.1.1.4'
    'O' 'O' 0.0106 0.0060
                         'International Tables Vol C Tables 4.2.6.8 and 6.1.1.4'
    'S' 'S' 0.1246 0.1234
                         'International Tables Vol C Tables 4.2.6.8 and 6.1.1.4'
_computing_data_collection     'SMART (Bruker, 2007)'
_computing_cell_refinement     'SAINT (Bruker, 2007)'
_computing_data_reduction     'SAINT (Bruker, 2007)'
_computing_structure_solution     'SHELXTL (Sheldrick, 2008)'
_computing_structure_refinement     'SHELXTL (Sheldrick, 2008)'
_computing_molecular_graphics     'SHELXTL (Sheldrick, 2008)'
_computing_publication_material     'SHELXTL (Sheldrick, 2008)'
loop_
    _atom_site_type_symbol
    _atom_site_label
    _atom_site_fract_x
    _atom_site_fract_y
    _atom_site_fract_z
    _atom_site_U_iso_or_equiv
    _atom_site_adp_type
    _atom_site_calc_flag
    _atom_site_refinement_flags
    _atom_site_occupancy
    _atom_site_symmetry_multiplicity
    _atom_site_disorder_assembly
    _atom_site_disorder_group
    S S1 0.39364(5) 0.13546(3) 0.84763(5) 0.0520(2) Uani d . 1 1 . .
    O O1 0.80534(14) 0.06367(10) 1.13966(15) 0.0628(4) Uani d . 1 1 . .
    N N1 0.23384(15) 0.12744(10) 0.63004(17) 0.0518(5) Uani d . 1 1 . .
    C C18 0.61524(18) 0.11137(11) 1.0700(2) 0.0471(5) Uani d . 1 1 . .
    H H18 0.5526 0.1439 1.0917 0.057 Uiso calc R 1 1 . .
    C C14 0.41913(19) 0.04995(12) 0.6381(2) 0.0483(5) Uani d . 1 1 . .
    H H14 0.4065 0.0256 0.5546 0.058 Uiso calc R 1 1 . .
    C C7 0.13189(17) 0.15100(11) 0.70872(19) 0.0438(5) Uani d . 1 1 . .
    C C20 0.70392(18) 0.12875(11) 1.3133(2) 0.0431(5) Uani d . 1 1 . .
    C C13 0.33940(17) 0.10074(11) 0.69095(19) 0.0428(5) Uani d . 1 1 . .
    C C15 0.52143(18) 0.03859(11) 0.7228(2) 0.0480(5) Uani d . 1 1 . .
    H H15 0.5835 0.0058 0.7003 0.058 Uiso calc R 1 1 . .
    C C19 0.71424(18) 0.09932(11) 1.1691(2) 0.0448(5) Uani d . 1 1 . .
    C C16 0.52275(17) 0.07951(11) 0.8412(2) 0.0428(5) Uani d . 1 1 . .
    C C1 0.22037(18) 0.12040(11) 0.4829(2) 0.0444(5) Uani d . 1 1 . .
    C C2 0.3006(2) 0.15559(14) 0.3977(2) 0.0576(6) Uani d . 1 1 . .
    H H2 0.3623 0.1851 0.4348 0.069 Uiso calc R 1 1 . .
    C C12 0.08974(19) 0.10913(13) 0.8175(2) 0.0511(5) Uani d . 1 1 . .
    H H12 0.1278 0.0647 0.8410 0.061 Uiso calc R 1 1 . .
    C C17 0.61310(18) 0.07655(11) 0.9487(2) 0.0445(5) Uani d . 1 1 . .
    H H17 0.6796 0.0461 0.9316 0.053 Uiso calc R 1 1 . .
    N N2 0.60796(19) 0.20514(11) 1.4845(2) 0.0666(6) Uani d . 1 1 . .
    C C8 0.0729(2) 0.21623(12) 0.6732(2) 0.0561(6) Uani d . 1 1 . .
    H H8 0.1001 0.2440 0.5988 0.067 Uiso calc R 1 1 . .
    C C11 -0.0099(2) 0.13381(15) 0.8915(2) 0.0644(7) Uani d . 1 1 . .
    H H11 -0.0384 0.1059 0.9650 0.077 Uiso calc R 1 1 . .
    C C21 0.7850(2) 0.10299(13) 1.4133(2) 0.0559(6) Uani d . 1 1 . .
    H H21 0.8449 0.0689 1.3901 0.067 Uiso calc R 1 1 . .
    C C6 0.1268(2) 0.07803(13) 0.4276(3) 0.0601(6) Uani d . 1 1 . .
    H H6 0.0709 0.0552 0.4850 0.072 Uiso calc R 1 1 . .
    C C24 0.61859(19) 0.17992(12) 1.3549(2) 0.0541(5) Uani d . 1 1 . .
    H H24 0.5646 0.1983 1.2885 0.065 Uiso calc R 1 1 . .
    C C9 -0.0253(2) 0.24017(14) 0.7469(3) 0.0668(7) Uani d . 1 1 . .
    H H9 -0.0641 0.2842 0.7225 0.080 Uiso calc R 1 1 . .
    C C22 0.7765(3) 0.12783(14) 1.5463(3) 0.0663(7) Uani d . 1 1 . .
    H H22 0.8298 0.1110 1.6147 0.080 Uiso calc R 1 1 . .
    C C10 -0.0670(2) 0.19950(16) 0.8567(3) 0.0686(7) Uani d . 1 1 . .
    H H10 -0.1331 0.2162 0.9071 0.082 Uiso calc R 1 1 . .
    C C5 0.1175(3) 0.07000(15) 0.2857(3) 0.0767(8) Uani d . 1 1 . .
    H H5 0.0553 0.0412 0.2476 0.092 Uiso calc R 1 1 . .
    C C4 0.1995(3) 0.10438(18) 0.2009(3) 0.0751(8) Uani d . 1 1 . .
    H H4 0.1934 0.0985 0.1058 0.090 Uiso calc R 1 1 . .
    C C3 0.2895(2) 0.14712(17) 0.2569(2) 0.0729(8) Uani d . 1 1 . .
    H H3 0.3443 0.1709 0.1993 0.087 Uiso calc R 1 1 . .
    C C23 0.6874(2) 0.17810(14) 1.5755(3) 0.0675(7) Uani d . 1 1 . .
    H H23 0.6821 0.1946 1.6660 0.081 Uiso calc R 1 1 . .
loop_
    _atom_site_aniso_label
    _atom_site_aniso_U_11
    _atom_site_aniso_U_22
    _atom_site_aniso_U_33
    _atom_site_aniso_U_12
    _atom_site_aniso_U_13
    _atom_site_aniso_U_23
    S1 0.0452(4) 0.0707(4) 0.0401(3) 0.0160(3) -0.0087(2) -0.0122(2)
    O1 0.0445(9) 0.0911(12) 0.0526(10) 0.0187(8) -0.0041(7) -0.0018(8)
    N1 0.0342(9) 0.0881(13) 0.0330(9) 0.0109(9) -0.0021(7) -0.0039(8)
    C18 0.0383(12) 0.0567(12) 0.0462(13) 0.0059(9) -0.0039(9) 0.0020(9)
    C14 0.0432(12) 0.0627(13) 0.0389(11) 0.0028(9) -0.0020(9) -0.0086(9)
    C7 0.0338(11) 0.0625(13) 0.0349(11) 0.0022(9) -0.0034(8) -0.0073(9)
    C20 0.0379(11) 0.0476(11) 0.0438(11) -0.0084(9) -0.0041(9) 0.0020(9)
    C13 0.0345(11) 0.0594(12) 0.0346(11) 0.0007(9) -0.0002(8) 0.0002(9)
    C15 0.0419(12) 0.0579(12) 0.0441(12) 0.0104(9) 0.0013(9) -0.0041(9)
    C19 0.0366(11) 0.0519(11) 0.0457(12) -0.0003(9) -0.0013(9) 0.0059(9)
    C16 0.0364(11) 0.0524(11) 0.0396(11) 0.0035(8) -0.0020(9) 0.0011(9)
    C1 0.0374(11) 0.0597(12) 0.0360(11) 0.0080(9) -0.0041(9) -0.0016(9)
    C2 0.0415(12) 0.0846(16) 0.0466(13) -0.0002(11) -0.0008(10) 0.0028(11)
    C12 0.0446(12) 0.0659(13) 0.0426(12) 0.0064(10) -0.0030(9) -0.0026(10)
    C17 0.0363(11) 0.0527(12) 0.0444(12) 0.0044(9) -0.0013(9) 0.0060(9)
    N2 0.0664(14) 0.0705(13) 0.0630(14) -0.0058(10) 0.0013(11) -0.0172(10)
    C8 0.0509(13) 0.0625(14) 0.0547(13) 0.0030(11) -0.0055(10) -0.0002(10)
    C11 0.0512(15) 0.1042(19) 0.0378(12) -0.0055(13) 0.0062(11) -0.0059(12)
    C21 0.0513(13) 0.0656(14) 0.0504(14) 0.0010(11) -0.0105(10) -0.0023(11)
    C6 0.0519(13) 0.0729(15) 0.0551(14) -0.0091(11) -0.0102(11) 0.0015(11)
    C24 0.0448(12) 0.0574(13) 0.0600(15) -0.0023(10) -0.0046(10) -0.0020(11)
    C9 0.0579(15) 0.0697(15) 0.0725(17) 0.0199(12) -0.0076(13) -0.0161(13)
    C22 0.0708(17) 0.0762(16) 0.0513(15) -0.0045(13) -0.0187(12) -0.0019(12)
    C10 0.0450(13) 0.104(2) 0.0563(15) 0.0204(13) -0.0027(11) -0.0312(14)
    C5 0.0746(18) 0.0893(19) 0.0654(17) 0.0030(15) -0.0307(15) -0.0209(14)
    C4 0.0682(18) 0.119(2) 0.0377(13) 0.0341(16) -0.0075(13) -0.0104(14)
    C3 0.0517(15) 0.123(2) 0.0440(14) 0.0178(14) 0.0038(12) 0.0117(14)
    C23 0.0771(18) 0.0750(16) 0.0503(14) -0.0212(14) 0.0000(13) -0.0149(12)
_geom_special_details
;
All e.s.d.'s (except the e.s.d. in the dihedral angle between two l.s. planes)
are estimated using the full covariance matrix. The cell e.s.d.'s are taken
into account individually in the estimation of e.s.d.'s in distances, angles
and torsion angles; correlations between e.s.d.'s in cell parameters are only
used when they are defined by crystal symmetry. An approximate (isotropic)
treatment of cell e.s.d.'s is used for estimating e.s.d.'s involving l.s.
planes.
;
loop_
    _geom_bond_atom_site_label_1
    _geom_bond_atom_site_label_2
    _geom_bond_site_symmetry_2
    _geom_bond_distance
    _geom_bond_publ_flag
    S1 C13 . 1.741(2) ?
    S1 C16 . 1.741(2) ?
    O1 C19 . 1.226(2) ?
    N1 C13 . 1.380(3) ?
    N1 C7 . 1.427(2) ?
    N1 C1 . 1.439(3) ?
    C18 C17 . 1.333(3) ?
    C18 C19 . 1.458(3) ?
    C18 H18 . 0.9300 ?
    C14 C13 . 1.371(3) ?
    C14 C15 . 1.398(3) ?
    C14 H14 . 0.9300 ?
    C7 C12 . 1.382(3) ?
    C7 C8 . 1.384(3) ?
    C20 C24 . 1.378(3) ?
    C20 C21 . 1.387(3) ?
    C20 C19 . 1.501(3) ?
    C15 C16 . 1.365(3) ?
    C15 H15 . 0.9300 ?
    C16 C17 . 1.431(3) ?
    C1 C2 . 1.371(3) ?
    C1 C6 . 1.382(3) ?
    C2 C3 . 1.378(3) ?
    C2 H2 . 0.9300 ?
    C12 C11 . 1.389(3) ?
    C12 H12 . 0.9300 ?
    C17 H17 . 0.9300 ?
    N2 C23 . 1.325(3) ?
    N2 C24 . 1.343(3) ?
    C8 C9 . 1.371(3) ?
    C8 H8 . 0.9300 ?
    C11 C10 . 1.380(4) ?
    C11 H11 . 0.9300 ?
    C21 C22 . 1.369(3) ?
    C21 H21 . 0.9300 ?
    C6 C5 . 1.387(4) ?
    C6 H6 . 0.9300 ?
    C24 H24 . 0.9300 ?
    C9 C10 . 1.376(4) ?
    C9 H9 . 0.9300 ?
    C22 C23 . 1.365(4) ?
    C22 H22 . 0.9300 ?
    C10 H10 . 0.9300 ?
    C5 C4 . 1.374(4) ?
    C5 H5 . 0.9300 ?
    C4 C3 . 1.361(4) ?
    C4 H4 . 0.9300 ?
    C3 H3 . 0.9300 ?
    C23 H23 . 0.9300 ?
loop_
    _geom_angle_atom_site_label_1
    _geom_angle_atom_site_label_2
    _geom_angle_atom_site_label_3
    _geom_angle_site_symmetry_1
    _geom_angle_site_symmetry_3
    _geom_angle
    _geom_angle_publ_flag
    C13 S1 C16 . . 91.72(9) ?
    C13 N1 C7 . . 122.32(17) ?
    C13 N1 C1 . . 117.96(16) ?
    C7 N1 C1 . . 119.03(16) ?
    C17 C18 C19 . . 121.08(19) ?
    C17 C18 H18 . . 119.5 ?
    C19 C18 H18 . . 119.5 ?
    C13 C14 C15 . . 112.96(18) ?
    C13 C14 H14 . . 123.5 ?
    C15 C14 H14 . . 123.5 ?
    C12 C7 C8 . . 119.63(19) ?
    C12 C7 N1 . . 121.20(19) ?
    C8 C7 N1 . . 119.16(18) ?
    C24 C20 C21 . . 116.9(2) ?
    C24 C20 C19 . . 124.62(19) ?
    C21 C20 C19 . . 118.52(19) ?
    C14 C13 N1 . . 127.55(19) ?
    C14 C13 S1 . . 110.71(15) ?
    N1 C13 S1 . . 121.59(15) ?
    C16 C15 C14 . . 114.53(18) ?
    C16 C15 H15 . . 122.7 ?
    C14 C15 H15 . . 122.7 ?
    O1 C19 C18 . . 121.86(19) ?
    O1 C19 C20 . . 118.29(18) ?
    C18 C19 C20 . . 119.82(18) ?
    C15 C16 C17 . . 126.36(19) ?
    C15 C16 S1 . . 110.08(15) ?
    C17 C16 S1 . . 123.53(15) ?
    C2 C1 C6 . . 120.1(2) ?
    C2 C1 N1 . . 119.88(19) ?
    C6 C1 N1 . . 119.98(19) ?
    C1 C2 C3 . . 119.8(2) ?
    C1 C2 H2 . . 120.1 ?
    C3 C2 H2 . . 120.1 ?
    C7 C12 C11 . . 119.5(2) ?
    C7 C12 H12 . . 120.2 ?
    C11 C12 H12 . . 120.2 ?
    C18 C17 C16 . . 129.0(2) ?
    C18 C17 H17 . . 115.5 ?
    C16 C17 H17 . . 115.5 ?
    C23 N2 C24 . . 115.7(2) ?
    C9 C8 C7 . . 120.4(2) ?
    C9 C8 H8 . . 119.8 ?
    C7 C8 H8 . . 119.8 ?
    C10 C11 C12 . . 120.4(2) ?
    C10 C11 H11 . . 119.8 ?
    C12 C11 H11 . . 119.8 ?
    C22 C21 C20 . . 119.9(2) ?
    C22 C21 H21 . . 120.1 ?
    C20 C21 H21 . . 120.1 ?
    C1 C6 C5 . . 119.2(2) ?
    C1 C6 H6 . . 120.4 ?
    C5 C6 H6 . . 120.4 ?
    N2 C24 C20 . . 124.6(2) ?
    N2 C24 H24 . . 117.7 ?
    C20 C24 H24 . . 117.7 ?
    C8 C9 C10 . . 120.5(2) ?
    C8 C9 H9 . . 119.8 ?
    C10 C9 H9 . . 119.8 ?
    C23 C22 C21 . . 118.0(2) ?
    C23 C22 H22 . . 121.0 ?
    C21 C22 H22 . . 121.0 ?
    C9 C10 C11 . . 119.5(2) ?
    C9 C10 H10 . . 120.2 ?
    C11 C10 H10 . . 120.2 ?
    C4 C5 C6 . . 120.4(2) ?
    C4 C5 H5 . . 119.8 ?
    C6 C5 H5 . . 119.8 ?
    C3 C4 C5 . . 119.7(2) ?
    C3 C4 H4 . . 120.2 ?
    C5 C4 H4 . . 120.2 ?
    C4 C3 C2 . . 120.8(2) ?
    C4 C3 H3 . . 119.6 ?
    C2 C3 H3 . . 119.6 ?
    N2 C23 C22 . . 125.0(2) ?
    N2 C23 H23 . . 117.5 ?
    C22 C23 H23 . . 117.5 ?
loop_
    _geom_torsion_atom_site_label_1
    _geom_torsion_atom_site_label_2
    _geom_torsion_atom_site_label_3
    _geom_torsion_atom_site_label_4
    _geom_torsion_site_symmetry_1
    _geom_torsion_site_symmetry_2
    _geom_torsion_site_symmetry_3
    _geom_torsion_site_symmetry_4
    _geom_torsion
    _geom_torsion_publ_flag
    C13 N1 C7 C12 . . . . -45.5(3) ?
    C1 N1 C7 C12 . . . . 124.8(2) ?
    C13 N1 C7 C8 . . . . 135.9(2) ?
    C1 N1 C7 C8 . . . . -53.9(3) ?
    C15 C14 C13 N1 . . . . 176.09(19) ?
    C15 C14 C13 S1 . . . . 0.6(2) ?
    C7 N1 C13 C14 . . . . 150.3(2) ?
    C1 N1 C13 C14 . . . . -20.1(3) ?
    C7 N1 C13 S1 . . . . -34.7(3) ?
    C1 N1 C13 S1 . . . . 154.93(15) ?
    C16 S1 C13 C14 . . . . -0.95(16) ?
    C16 S1 C13 N1 . . . . -176.74(17) ?
    C13 C14 C15 C16 . . . . 0.2(3) ?
    C17 C18 C19 O1 . . . . 8.2(3) ?
    C17 C18 C19 C20 . . . . -169.57(19) ?
    C24 C20 C19 O1 . . . . 168.2(2) ?
    C21 C20 C19 O1 . . . . -12.1(3) ?
    C24 C20 C19 C18 . . . . -13.9(3) ?
    C21 C20 C19 C18 . . . . 165.80(19) ?
    C14 C15 C16 C17 . . . . 177.10(19) ?
    C14 C15 C16 S1 . . . . -0.9(2) ?
    C13 S1 C16 C15 . . . . 1.05(16) ?
    C13 S1 C16 C17 . . . . -177.03(18) ?
    C13 N1 C1 C2 . . . . -62.3(3) ?
    C7 N1 C1 C2 . . . . 127.0(2) ?
    C13 N1 C1 C6 . . . . 117.6(2) ?
    C7 N1 C1 C6 . . . . -53.1(3) ?
    C6 C1 C2 C3 . . . . -1.6(3) ?
    N1 C1 C2 C3 . . . . 178.2(2) ?
    C8 C7 C12 C11 . . . . -1.2(3) ?
    N1 C7 C12 C11 . . . . -179.87(19) ?
    C19 C18 C17 C16 . . . . 177.90(19) ?
    C15 C16 C17 C18 . . . . -175.2(2) ?
    S1 C16 C17 C18 . . . . 2.6(3) ?
    C12 C7 C8 C9 . . . . 1.3(3) ?
    N1 C7 C8 C9 . . . . 179.96(19) ?
    C7 C12 C11 C10 . . . . 0.2(3) ?
    C24 C20 C21 C22 . . . . 0.9(3) ?
    C19 C20 C21 C22 . . . . -178.9(2) ?
    C2 C1 C6 C5 . . . . 1.8(3) ?
    N1 C1 C6 C5 . . . . -178.0(2) ?
    C23 N2 C24 C20 . . . . 0.6(3) ?
    C21 C20 C24 N2 . . . . -1.1(3) ?
    C19 C20 C24 N2 . . . . 178.65(19) ?
    C7 C8 C9 C10 . . . . -0.3(4) ?
    C20 C21 C22 C23 . . . . -0.3(4) ?
    C8 C9 C10 C11 . . . . -0.7(4) ?
    C12 C11 C10 C9 . . . . 0.8(4) ?
    C1 C6 C5 C4 . . . . -0.7(4) ?
    C6 C5 C4 C3 . . . . -0.7(4) ?
    C5 C4 C3 C2 . . . . 0.9(4) ?
    C1 C2 C3 C4 . . . . 0.2(4) ?
    C24 N2 C23 C22 . . . . 0.0(4) ?
    C21 C22 C23 N2 . . . . -0.2(4) ?
loop_
    _geom_hbond_atom_site_label_D
    _geom_hbond_atom_site_label_H
    _geom_hbond_atom_site_label_A
    _geom_hbond_site_symmetry_A
    _geom_hbond_distance_DH
    _geom_hbond_distance_HA
    _geom_hbond_distance_DA
    _geom_hbond_angle_DHA
    C11 H11 O1 1_455 0.93 2.54 3.410(3) 155
    C12 H12 O1 3_657 0.93 2.43 3.346(3) 166
data_Global
_journal_date_recd_electronic     2013-07-22
_journal_date_accepted     2013-08-06
_journal_name_full     'Acta Crystallographica, Section E'
_journal_year     2013
_journal_volume     69
_journal_issue      9
_journal_page_first     o1405
_journal_page_last     o1405
_journal_paper_category     QO
_journal_paper_doi     10.1107/S1600536813021946
_journal_coeditor_code     XU5725
_publ_contact_author
;
      Jie-Ying Wu
      Deparment of Chemistry, Anhui University,
      Hefei 230039,
      People's Republic of China
;
_publ_contact_author_email     'jywu1957@163.com'
_publ_contact_author_fax     '086 0551 5107342'
_publ_contact_author_phone     '086 0551 5108151'
_publ_section_title
;
(<i>E</i>)-3-[5-(Diphenylamino)thiophen-2-yl]-1-(pyridin-3-yl)prop-2-en-1-one
;
loop_
    _publ_author_name
    _publ_author_address
    'Li, Rui'
;     Department of Chemistry, Anhui University
      Hefei 230039
      People's Republic of China
;
    'Li, Dan-Dan'
;     Department of Chemistry, Anhui University
      Hefei 230039
      People's Republic of China
;
    'Wu, Jie-Ying'
;     Department of Chemistry, Anhui University
      Hefei 230039
      People's Republic of China
;
