# Supplementary material for: (E)-3-[5-(Di­phenyl­amino)­thio­phen-2-yl]-1-(pyridin-3-yl)prop-2-en-1-one
Source: Acta Crystallogr Sect E Struct Rep Online. 2013 Aug 10;69(Pt 9):o1405. doi: 10.1107/S1600536813021946 (PMC3884491; doi:10.1107/S1600536813021946)
Supplement: Supplementary file 2 [file e-69-o1405-Isup2.hkl]

# 
# h,k,l, Fc-squared, Fo-squared, sigma(Fo-squared) and status flag 
# 
data_I
_shelx_title '                                     D in P2(1)/c' 
_shelx_refln_list_code          4 
_shelx_F_calc_maximum      251.55 
_exptl_crystal_F_000       800.00 
_reflns_d_resolution_high  0.8409 
 
loop_ 
 _symmetry_equiv_pos_as_xyz 
 'x, y, z' 
 '-x, y+1/2, -z+1/2' 
 '-x, -y, -z' 
 'x, -y-1/2, z-1/2' 
 
_cell_length_a    10.9760 
_cell_length_b    18.0290 
_cell_length_c     9.6970 
_cell_angle_alpha  90.000 
_cell_angle_beta   90.728 
_cell_angle_gamma  90.000 
 
_shelx_F_squared_multiplier     1.000 
 
loop_ 
 _refln_index_h 
 _refln_index_k 
 _refln_index_l 
 _refln_F_squared_calc 
 _refln_F_squared_meas 
 _refln_F_squared_sigma 
 _refln_observed_status 
   1   0   0     1417.01      961.46     21.41 o 
   2   0   0     3085.53     2911.67     38.19 o 
   3   0   0     1761.55     1644.02     24.13 o 
   4   0   0     2300.73     2379.33     34.45 o 
   5   0   0     2082.67     2085.14     32.03 o 
   6   0   0     1226.75     1206.43     28.72 o 
   7   0   0      284.53      290.79     10.54 o 
   8   0   0      276.23      308.77     18.54 o 
   9   0   0      298.05      308.92     13.05 o 
  10   0   0     1943.24     2132.08     39.85 o 
  11   0   0      233.11      219.86     21.41 o 
  12   0   0      305.22      342.06     26.11 o 
   1   1   0      330.75      323.39      3.72 o 
   3   1   0       15.12        6.55      2.22 o 
   4   1   0        2.23        0.13      1.00 o 
   5   1   0      262.29      290.40      5.48 o 
   6   1   0      403.24      378.55     17.29 o 
   7   1   0      953.31     1001.06     14.52 o 
   8   1   0       58.97       76.21      4.23 o 
   9   1   0       50.81       50.57      5.75 o 
  10   1   0      122.86      107.75      6.86 o 
  11   1   0       56.72       61.05      9.52 o 
  12   1   0       23.66       52.22     13.58 o 
  13   1   0        0.74       17.76     10.44 o 
   0   2   0        7.69       -2.77      1.85 o 
   1   2   0     2226.22     1943.46     18.67 o 
   2   2   0      370.90      389.84      5.26 o 
   3   2   0     8720.67     8560.76     75.71 o 
   4   2   0      101.30       78.85     28.20 o 
   5   2   0       19.46       21.67      2.17 o 
   6   2   0      183.59      197.34      4.59 o 
   7   2   0       11.05       11.24      2.13 o 
   8   2   0       10.02       10.38      2.68 o 
   9   2   0       89.31       84.19      6.29 o 
  10   2   0       15.48        4.14      4.53 o 
  11   2   0        4.13        3.45      3.78 o 
  12   2   0        0.98        4.70      8.36 o 
   1   3   0     1975.37     1931.87     15.22 o 
   2   3   0      513.73      457.65      5.72 o 
   3   3   0     4797.78     4787.03     39.63 o 
   4   3   0      346.30      327.23      5.42 o 
   5   3   0      332.65      368.10      5.66 o 
   6   3   0       63.03       68.92      3.50 o 
   7   3   0      938.00      958.17     25.52 o 
   8   3   0       29.52       24.59      5.95 o 
   9   3   0        2.98        2.54      2.40 o 
  10   3   0      551.82      571.16     17.36 o 
  11   3   0       86.18       71.41     31.60 o 
  12   3   0        0.02       11.49      8.36 o 
   0   4   0    63279.54    51123.58    674.87 o 
   1   4   0     1302.14     1196.47     10.64 o 
   2   4   0    16762.74    15692.56    111.19 o 
   3   4   0      338.31      354.66      5.40 o 
   4   4   0       39.75       25.65      2.00 o 
   5   4   0      809.42      797.83      9.14 o 
   6   4   0      265.87      252.21      5.01 o 
   7   4   0        2.64        3.57      2.11 o 
   8   4   0      421.61      426.11     10.40 o 
   9   4   0        1.69        4.06      2.80 o 
  10   4   0      677.84      719.96     21.84 o 
  11   4   0       59.19       66.85      8.77 o 
  12   4   0      185.58      173.90     20.37 o 
   1   5   0     3083.78     2964.69     23.78 o 
   2   5   0      892.30      847.94      8.81 o 
   3   5   0       91.79       94.91      3.56 o 
   4   5   0      934.96      963.44     11.29 o 
   5   5   0       39.71       45.96      2.49 o 
   6   5   0      408.82      408.63      7.71 o 
   7   5   0       16.02       15.30      2.74 o 
   8   5   0       30.11       26.67      3.46 o 
   9   5   0       17.62       13.62      3.24 o 
  10   5   0       46.68       44.21      4.98 o 
  11   5   0      311.26      322.91     19.58 o 
  12   5   0      161.22      188.53     21.93 o 
   0   6   0     3631.80     3818.61     42.29 o 
   1   6   0     2158.54     1931.70     18.47 o 
   2   6   0       65.76       72.94      2.79 o 
   3   6   0     2351.30     2359.06     20.28 o 
   4   6   0       17.14       19.34      2.14 o 
   5   6   0      108.50      123.15      6.69 o 
   6   6   0       73.46       82.19      3.70 o 
   7   6   0      406.64      396.90     10.71 o 
   8   6   0        0.12        1.30      2.60 o 
   9   6   0       65.19       75.48      5.14 o 
  10   6   0        0.34        3.15      3.88 o 
  11   6   0       64.86       69.23      9.37 o 
  12   6   0        4.68      -12.53      8.36 o 
   1   7   0      476.76      480.87     11.58 o 
   2   7   0       17.87       22.18      2.16 o 
   3   7   0      206.25      213.75      5.04 o 
   4   7   0       17.03       11.16      1.77 o 
   5   7   0      162.77      162.18      4.77 o 
   6   7   0      328.76      350.42     10.29 o 
   7   7   0       35.26       34.31      3.59 o 
   8   7   0      818.70      827.39     17.58 o 
   9   7   0        0.04        3.15      4.67 o 
  10   7   0       27.16       33.65      5.87 o 
  11   7   0       10.18        8.16      4.71 o 
  12   7   0       19.23       42.30     13.06 o 
   0   8   0      696.48      690.88     12.35 o 
   1   8   0      172.36      183.86      4.80 o 
   2   8   0      948.90     1039.22     11.40 o 
   3   8   0      760.36      817.28      9.88 o 
   4   8   0     1008.87      981.74     11.32 o 
   5   8   0      702.46      657.74      9.90 o 
   6   8   0      227.43      221.41      7.40 o 
   7   8   0        0.94        2.03      2.41 o 
   8   8   0      206.33      217.12      7.40 o 
   9   8   0       12.85        9.40      3.57 o 
  10   8   0       67.59       86.92      7.91 o 
  11   8   0       18.37       15.01      5.19 o 
  12   8   0       10.28        5.74      9.92 o 
   1   9   0     2505.77     2459.20     24.08 o 
   2   9   0     2752.81     2655.47     23.58 o 
   3   9   0      533.99      563.93      8.21 o 
   4   9   0      459.32      451.84      7.33 o 
   5   9   0        2.67        5.78      2.39 o 
   6   9   0      458.68      459.81     13.57 o 
   7   9   0      800.23      772.92     12.95 o 
   8   9   0      238.45      253.96      8.93 o 
   9   9   0       66.82       55.06      6.50 o 
  10   9   0      129.58      120.45     12.97 o 
  11   9   0       92.08       91.92      9.97 o 
   0  10   0        0.07        1.20      2.53 o 
   1  10   0       35.51       27.32      2.99 o 
   2  10   0      155.49      153.21      4.66 o 
   3  10   0       35.16       56.22      3.40 o 
   4  10   0       60.69       67.97      6.64 o 
   5  10   0       24.27       23.99      3.92 o 
   6  10   0        5.85        6.59      2.41 o 
   7  10   0      754.98      719.99     15.38 o 
   8  10   0       28.50       32.64      4.47 o 
   9  10   0        0.18        0.80      4.25 o 
  10  10   0       35.90       40.83      6.40 o 
  11  10   0       74.72       77.25     14.66 o 
   1  11   0       91.39      103.63      6.51 o 
   2  11   0       42.28       37.79      3.00 o 
   3  11   0       77.54       66.31      5.64 o 
   4  11   0       62.73       67.14      3.86 o 
   5  11   0       27.14       29.25      4.01 o 
   6  11   0      522.55      482.15     10.15 o 
   7  11   0       62.56       49.35      6.20 o 
   8  11   0      281.26      284.72     10.00 o 
   9  11   0        1.92        4.47      4.34 o 
  10  11   0       11.73        9.75      5.13 o 
  11  11   0        2.95       12.07      5.56 o 
   0  12   0      859.29      874.95     16.65 o 
   1  12   0       86.94       80.17      4.56 o 
   2  12   0        1.59       -0.88      2.05 o 
   3  12   0       29.84       34.73      3.12 o 
   4  12   0       15.53       14.87      3.42 o 
   5  12   0      425.39      418.74      9.47 o 
   6  12   0      490.36      435.77     13.13 o 
   7  12   0      193.09      203.32     10.17 o 
   8  12   0        2.79        6.21      3.64 o 
   9  12   0       11.33       10.47      5.29 o 
  10  12   0       19.83       19.48      5.89 o 
   1  13   0      172.95      188.34      6.35 o 
   2  13   0      254.75      260.61      7.63 o 
   3  13   0      189.09      187.84      6.09 o 
   4  13   0       21.36       19.59      3.56 o 
   5  13   0       33.43       25.14      4.24 o 
   6  13   0       28.66       28.14      5.13 o 
   7  13   0      349.97      314.87     15.66 o 
   8  13   0      121.16      124.89      9.49 o 
   9  13   0        3.15        4.89      4.89 o 
  10  13   0        5.40        1.39      5.50 o 
   0  14   0       81.69       91.30      6.82 o 
   1  14   0        1.89       -0.41      2.29 o 
   2  14   0       72.46       93.67      4.91 o 
   3  14   0       38.76       33.66      3.54 o 
   4  14   0      168.55      190.00      7.33 o 
   5  14   0       16.37       14.89      3.98 o 
   6  14   0       72.80       72.04      6.24 o 
   7  14   0       97.92       89.63      6.93 o 
   8  14   0       16.39       11.59      6.30 o 
   9  14   0       62.26       70.47     11.23 o 
   1  15   0       94.49      101.77      6.16 o 
   2  15   0        1.06        0.86      2.61 o 
   3  15   0        6.30        6.23      3.06 o 
   4  15   0       68.65       64.93      5.90 o 
   5  15   0       31.61       33.41      6.03 o 
   6  15   0       35.44       37.73      5.33 o 
   7  15   0        0.06        4.15      3.53 o 
   8  15   0       43.96       48.24      7.05 o 
   9  15   0        2.52        9.46      5.28 o 
   0  16   0       93.26       85.01      7.53 o 
   1  16   0        3.38        2.76      2.50 o 
   2  16   0       27.91       31.85      3.65 o 
   3  16   0       14.18       16.38      4.03 o 
   4  16   0        4.65        6.63      3.69 o 
   5  16   0      249.99      247.06      9.94 o 
   6  16   0       14.25       14.67      4.37 o 
   7  16   0       12.29        4.12      5.07 o 
   8  16   0       36.63       41.90      7.22 o 
   1  17   0        0.21       -0.54      2.64 o 
   2  17   0        6.40        5.52      3.60 o 
   3  17   0        1.84       -2.51      3.42 o 
   4  17   0       57.65       63.23      6.30 o 
   5  17   0        0.04        1.61      3.40 o 
   6  17   0        4.75       10.23      4.89 o 
   7  17   0       90.25       99.26      9.34 o 
   0  18   0       25.12       21.17      5.05 o 
   1  18   0       52.10       46.58      4.48 o 
   2  18   0       46.54       60.25      6.21 o 
   3  18   0        2.54       10.07      4.49 o 
   4  18   0        4.42       -1.11      3.67 o 
   5  18   0        4.32        6.30      4.10 o 
   6  18   0        1.79        2.71      4.03 o 
   7  18   0       17.27        9.42      5.66 o 
   1  19   0        5.24        7.09      3.53 o 
   2  19   0       42.53       60.94      6.21 o 
   3  19   0        5.67        6.33      4.08 o 
   4  19   0        4.43        9.63      4.90 o 
   5  19   0       23.30       23.35      5.03 o 
   6  19   0        1.34       -0.63      4.07 o 
   0  20   0        6.01        8.04      5.71 o 
   1  20   0        2.49        6.96      4.37 o 
   2  20   0        0.71       -3.18      3.87 o 
   3  20   0        0.58       -5.08      4.90 o 
   4  20   0        0.02       -5.48      3.65 o 
   1  21   0        0.77       -0.69      4.22 o 
   2  21   0        0.11       -1.30      4.02 o 
 -13   1   1       15.38       10.18      8.49 o 
 -12   1   1        0.09       -9.42      6.28 o 
 -11   1   1      212.65      228.37     15.87 o 
 -10   1   1       50.17       56.05      8.49 o 
  -9   1   1       70.52       66.52      4.50 o 
  -8   1   1       51.27       52.99      3.49 o 
  -7   1   1      580.21      614.99      8.82 o 
  -6   1   1      476.18      426.43      6.69 o 
  -5   1   1     1117.07     1137.65     12.68 o 
  -4   1   1       77.97       83.34      2.81 o 
  -3   1   1      158.20      158.83      3.12 o 
  -2   1   1    11412.09    10850.39     77.01 o 
  -1   1   1     5855.53     5708.23     45.16 o 
   0   1   1      725.78      652.66      5.52 o 
   1   1   1     1684.87     1733.86     22.13 o 
   2   1   1      326.38      321.72      8.75 o 
   3   1   1     1356.08     1271.52     11.17 o 
   4   1   1      777.33      761.65      8.76 o 
   5   1   1       86.52       77.39      2.97 o 
   6   1   1     1401.85     1475.90     14.56 o 
   7   1   1      785.34      753.16      9.75 o 
   8   1   1      300.88      299.62      9.18 o 
   9   1   1     1537.84     1535.04     37.34 o 
  10   1   1      153.17      158.53      9.23 o 
  11   1   1      112.06      121.96      9.79 o 
  12   1   1        0.37        0.85      5.39 o 
 -12   2   1      209.64      197.67     15.88 o 
 -11   2   1       96.76       80.93     14.10 o 
 -10   2   1      138.26      149.45     20.11 o 
  -9   2   1       28.04       26.44      3.45 o 
  -8   2   1      847.66      861.15     11.35 o 
  -7   2   1      733.25      797.00     11.17 o 
  -6   2   1       33.65       39.25      2.48 o 
  -5   2   1       52.64       58.44      2.68 o 
  -4   2   1     1864.36     1794.17     15.76 o 
  -3   2   1        1.90        0.88      1.36 o 
  -2   2   1     7029.73     6611.12    113.72 o 
  -1   2   1     1834.35     1837.78     14.34 o 
   0   2   1     1643.67     1650.85     12.84 o 
   1   2   1      104.29      122.66      2.88 o 
   2   2   1    18514.29    17624.89    136.34 o 
   3   2   1      124.98      143.78      2.94 o 
   4   2   1      362.96      405.73      5.37 o 
   5   2   1      818.80      867.67      9.62 o 
   6   2   1      940.67      880.18     10.08 o 
   7   2   1       87.68      103.51      3.98 o 
   8   2   1      331.52      376.05      9.09 o 
   9   2   1      136.51      153.06      7.55 o 
  10   2   1        8.28        5.50      3.46 o 
  11   2   1      155.96      146.99      9.43 o 
  12   2   1      295.25      306.88     21.15 o 
 -12   3   1      278.69      308.64     24.02 o 
 -11   3   1        6.58       11.57      6.82 o 
 -10   3   1       56.92       65.47      7.86 o 
  -9   3   1      447.37      461.35     11.28 o 
  -8   3   1       14.38       10.36      2.71 o 
  -7   3   1     1884.81     1868.01     22.26 o 
  -6   3   1      180.88      146.88      4.11 o 
  -5   3   1      458.03      462.82      8.04 o 
  -4   3   1        0.69        0.74      1.37 o 
  -3   3   1     3981.38     3798.76     32.27 o 
  -2   3   1    13528.38    12683.64     95.69 o 
  -1   3   1      435.92      408.60      4.77 o 
   0   3   1     2605.77     2559.12     19.60 o 
   1   3   1     2208.01     2199.54     18.82 o 
   2   3   1     4508.54     4363.77     35.93 o 
   3   3   1     4011.23     4092.52     34.63 o 
   4   3   1     1818.63     1826.79     18.05 o 
   5   3   1        1.56        1.78      0.96 o 
   6   3   1        0.02        1.79      1.87 o 
   7   3   1      459.35      459.56      8.61 o 
   8   3   1       84.02       74.90      4.61 o 
   9   3   1        2.66        2.21      2.82 o 
  10   3   1       25.53       32.53      4.57 o 
  11   3   1      192.06      224.83     16.80 o 
  12   3   1       31.14       26.58      7.02 o 
 -12   4   1       37.09       38.67      8.86 o 
 -11   4   1       85.73       96.09     15.14 o 
 -10   4   1        0.99       -0.92      3.05 o 
  -9   4   1        0.72       -1.62      3.03 o 
  -8   4   1       14.06       15.02      2.91 o 
  -7   4   1      184.68      176.92      5.38 o 
  -6   4   1        9.72        5.97      1.76 o 
  -5   4   1       91.95       92.64      3.55 o 
  -4   4   1     1561.82     1748.96     15.89 o 
  -3   4   1      197.78      229.51      4.12 o 
  -2   4   1    10693.14    10375.81     81.29 o 
  -1   4   1    29390.59    27110.17    211.34 o 
   0   4   1      820.25      820.30      8.04 o 
   1   4   1     2234.59     2162.63     21.21 o 
   2   4   1     1301.17     1255.42     13.22 o 
   3   4   1     3807.60     3890.33     37.56 o 
   4   4   1      192.09      187.45      4.69 o 
   5   4   1      889.38      885.47     11.42 o 
   6   4   1      411.35      424.55      6.31 o 
   7   4   1      237.27      250.28      8.22 o 
   8   4   1      299.16      303.04      9.68 o 
   9   4   1        4.54        2.98      2.96 o 
  10   4   1       10.49       15.68      4.31 o 
  11   4   1      185.14      188.39     13.44 o 
  12   4   1        0.10        7.23      5.71 o 
 -12   5   1        0.29       13.06      8.88 o 
 -11   5   1       65.37       81.05     15.14 o 
 -10   5   1      231.67      271.56     11.31 o 
  -9   5   1      348.20      356.27     14.39 o 
  -8   5   1       35.39       46.34      5.32 o 
  -7   5   1       53.07       48.11      3.14 o 
  -6   5   1       12.02        9.60      1.96 o 
  -5   5   1      254.74      276.99      5.27 o 
  -4   5   1     5354.26     5531.34     46.16 o 
  -3   5   1     3526.31     3649.37     29.06 o 
  -2   5   1     5856.37     6050.09     45.35 o 
  -1   5   1    12832.62    12347.68    108.63 o 
   0   5   1     2653.90     2581.33     20.87 o 
   1   5   1      295.98      257.13      4.25 o 
   2   5   1       75.19       91.69      3.65 o 
   3   5   1     1430.62     1397.34     14.32 o 
   4   5   1      126.88      130.84      5.35 o 
   5   5   1      283.76      255.70      6.25 o 
   6   5   1       15.42       22.24      2.71 o 
   7   5   1       57.79       57.30      4.01 o 
   8   5   1      136.64      134.94      6.74 o 
   9   5   1     1188.29     1179.20     18.93 o 
  10   5   1      145.86      160.14     16.04 o 
  11   5   1       93.59      103.39     14.10 o 
  12   5   1       11.13        2.06      5.77 o 
 -12   6   1        6.86       20.89     10.97 o 
 -11   6   1        4.79        1.97      5.39 o 
 -10   6   1        9.62        3.77      2.86 o 
  -9   6   1       31.90       35.48      5.21 o 
  -8   6   1      714.91      674.46     21.70 o 
  -7   6   1       78.44       84.86      4.64 o 
  -6   6   1        0.00        2.40      1.67 o 
  -5   6   1     2142.81     2218.41     35.62 o 
  -4   6   1     2366.40     2407.03     21.19 o 
  -3   6   1      262.30      228.01      5.03 o 
  -2   6   1      654.25      652.40      7.89 o 
  -1   6   1      439.02      448.98      6.74 o 
   0   6   1        0.11        0.27      1.40 o 
   1   6   1        3.86        6.51      1.51 o 
   2   6   1      758.07      794.91      8.67 o 
   3   6   1      543.52      589.12      7.20 o 
   4   6   1     1106.24     1153.51     13.55 o 
   5   6   1     1250.00     1250.06     15.06 o 
   6   6   1      149.68      159.28      6.79 o 
   7   6   1       10.93       11.11      2.72 o 
   8   6   1      531.67      577.91     10.85 o 
   9   6   1      426.90      419.38     13.27 o 
  10   6   1       42.74       35.73      7.69 o 
  11   6   1        7.14       10.02      6.02 o 
  12   6   1       16.39       17.47      6.90 o 
 -12   7   1      257.19      281.48     27.16 o 
 -11   7   1       89.17       79.06     10.32 o 
 -10   7   1        5.93        5.11      3.25 o 
  -9   7   1      281.35      293.39     21.20 o 
  -8   7   1       15.00        7.74      5.08 o 
  -7   7   1     1008.17      946.78     15.36 o 
  -6   7   1       47.16       40.77      3.31 o 
  -5   7   1      490.86      490.55      8.24 o 
  -4   7   1      788.35      734.53     10.31 o 
  -3   7   1      500.62      447.96      7.65 o 
  -2   7   1     2718.24     2642.99     25.05 o 
  -1   7   1      465.77      452.05      7.12 o 
   0   7   1        7.41        7.91      1.62 o 
   1   7   1       58.27       66.57      3.10 o 
   2   7   1     1587.06     1629.05     15.17 o 
   3   7   1     3641.46     3553.47     29.66 o 
   4   7   1     2558.18     2477.46     23.24 o 
   5   7   1       15.17       12.63      2.62 o 
   6   7   1       90.67      102.48      4.92 o 
   7   7   1       96.76       99.97      5.16 o 
   8   7   1      300.55      297.70      9.35 o 
   9   7   1       87.31       91.16      6.37 o 
  10   7   1       14.19        4.66      3.91 o 
  11   7   1       92.45      108.11     11.38 o 
  12   7   1       61.93       56.22      9.74 o 
 -12   8   1       42.45       65.28     14.62 o 
 -11   8   1        5.29        6.43      5.87 o 
 -10   8   1        0.41       -0.71      3.99 o 
  -9   8   1        0.44        2.89      3.47 o 
  -8   8   1      236.14      242.32      8.75 o 
  -7   8   1      135.13      139.45      6.07 o 
  -6   8   1        8.47        5.14      2.39 o 
  -5   8   1      395.38      354.22      7.33 o 
  -4   8   1        0.27        0.23      1.43 o 
  -3   8   1      178.17      180.35      4.57 o 
  -2   8   1      238.72      242.99      5.10 o 
  -1   8   1       79.43       80.34      4.13 o 
   0   8   1      196.25      185.91      4.39 o 
   1   8   1      528.94      527.92      7.48 o 
   2   8   1        0.21        1.10      1.57 o 
   3   8   1     2414.75     2426.62     21.50 o 
   4   8   1      187.25      206.05      5.88 o 
   5   8   1      758.94      709.84     10.99 o 
   6   8   1       39.94       43.18      3.66 o 
   7   8   1      444.95      427.49     12.29 o 
   8   8   1      103.05       97.44      6.43 o 
   9   8   1       34.15       38.10      4.79 o 
  10   8   1      227.12      237.26     13.25 o 
  11   8   1       89.18       97.52     11.15 o 
  12   8   1        2.61        3.28      6.02 o 
 -11   9   1        0.02        0.89      5.71 o 
 -10   9   1      119.22      127.70     11.39 o 
  -9   9   1       77.15       58.65      7.24 o 
  -8   9   1      148.77      163.21      8.20 o 
  -7   9   1      410.72      391.39     10.67 o 
  -6   9   1      304.00      319.53      8.14 o 
  -5   9   1      278.88      280.43      6.71 o 
  -4   9   1     2907.31     2866.10     28.10 o 
  -3   9   1      401.93      392.19     13.16 o 
  -2   9   1     1189.65     1194.29     13.18 o 
  -1   9   1      985.17     1024.33     36.32 o 
   0   9   1        5.72        2.90      1.77 o 
   1   9   1      241.96      229.97      5.17 o 
   2   9   1       13.52       20.03      2.33 o 
   3   9   1      600.55      597.30      8.36 o 
   4   9   1      246.53      242.60      5.23 o 
   5   9   1      200.02      184.39      6.03 o 
   6   9   1      145.12      141.28      7.03 o 
   7   9   1      154.99      171.64      7.91 o 
   8   9   1       12.67       14.20      3.71 o 
   9   9   1      139.34      133.79      7.74 o 
  10   9   1       66.66       70.58      7.53 o 
  11   9   1       51.22       46.99      8.61 o 
 -11  10   1       43.06       37.95      9.76 o 
 -10  10   1        8.67        9.44      4.69 o 
  -9  10   1       29.59       36.27      5.82 o 
  -8  10   1      227.92      237.68      8.95 o 
  -7  10   1      188.25      184.07      8.75 o 
  -6  10   1      101.92       93.32      5.88 o 
  -5  10   1      118.61      137.72      7.06 o 
  -4  10   1      805.01      773.64     11.60 o 
  -3  10   1      187.53      179.04      5.50 o 
  -2  10   1       36.30       47.48      3.13 o 
  -1  10   1      559.75      600.50     13.92 o 
   0  10   1     1735.10     1650.28     16.82 o 
   1  10   1        5.35       15.84      2.18 o 
   2  10   1      208.93      218.11      5.25 o 
   3  10   1      279.44      271.55      7.47 o 
   4  10   1       50.16       42.17      2.93 o 
   5  10   1      618.60      599.69     10.67 o 
   6  10   1       49.76       38.94      4.59 o 
   7  10   1        2.88        0.24      3.05 o 
   8  10   1       18.16       16.99      4.01 o 
   9  10   1        3.00        5.90      3.43 o 
  10  10   1       87.59       89.09      8.60 o 
  11  10   1       81.30       78.57      8.60 o 
 -11  11   1        8.54        9.11      4.88 o 
 -10  11   1        8.36       10.80      5.19 o 
  -9  11   1       60.05       49.72      8.64 o 
  -8  11   1        0.89        3.25      4.01 o 
  -7  11   1      256.99      256.79      9.87 o 
  -6  11   1       10.08        7.43      2.96 o 
  -5  11   1      168.06      154.42      6.14 o 
  -4  11   1        3.02        0.97      2.56 o 
  -3  11   1       31.90       38.50      3.53 o 
  -2  11   1      123.94      102.51      4.49 o 
  -1  11   1      382.60      332.38      9.15 o 
   0  11   1        2.22        2.04      1.82 o 
   1  11   1      114.15      131.32      4.67 o 
   2  11   1        1.70        3.24      1.93 o 
   3  11   1      928.86      910.45     11.70 o 
   4  11   1      929.85      909.43     16.00 o 
   5  11   1       52.54       57.18      5.18 o 
   6  11   1      123.73      125.16      9.05 o 
   7  11   1      145.86      168.87      8.22 o 
   8  11   1      118.29      141.73      8.00 o 
   9  11   1       87.25       93.84      7.08 o 
  10  11   1       20.91       26.13      6.06 o 
  11  11   1        4.34       -1.31      4.68 o 
 -10  12   1        1.90        4.21      6.15 o 
  -9  12   1       71.82       62.89      9.52 o 
  -8  12   1      206.09      212.63     14.92 o 
  -7  12   1        1.32        3.10      3.46 o 
  -6  12   1       94.12       86.74      5.50 o 
  -5  12   1      521.66      491.49     10.28 o 
  -4  12   1        9.70        5.84      2.76 o 
  -3  12   1       23.79       22.38      3.18 o 
  -2  12   1        3.29        4.74      2.14 o 
  -1  12   1      386.96      366.45     11.47 o 
   0  12   1      223.68      232.56      6.01 o 
   1  12   1        0.55        0.21      2.04 o 
   2  12   1      416.97      415.05      7.86 o 
   3  12   1        0.71       -2.59      2.01 o 
   4  12   1       36.80       28.72      5.02 o 
   5  12   1      494.64      489.75     12.74 o 
   6  12   1      184.33      188.78      8.26 o 
   7  12   1      127.26      132.22      7.79 o 
   8  12   1       21.58       18.75      4.36 o 
   9  12   1       87.63       91.51      7.20 o 
  10  12   1       30.25       33.96      6.48 o 
 -10  13   1        0.31        5.06      4.79 o 
  -9  13   1        6.25        5.84      4.56 o 
  -8  13   1        3.58        7.26      4.76 o 
  -7  13   1       84.93       74.17      7.50 o 
  -6  13   1        1.85        2.45      2.96 o 
  -5  13   1      228.82      222.10      8.67 o 
  -4  13   1      253.06      249.11      7.40 o 
  -3  13   1        6.26        4.77      2.33 o 
  -2  13   1      229.38      229.50      8.25 o 
  -1  13   1       10.87        6.07      2.40 o 
   0  13   1      126.72      122.31      5.18 o 
   1  13   1      626.41      643.76     13.16 o 
   2  13   1       39.96       42.51      3.50 o 
   3  13   1       44.59       43.34      3.50 o 
   4  13   1        1.39        3.25      3.27 o 
   5  13   1      202.10      182.37     12.21 o 
   6  13   1        0.56       -3.06      3.10 o 
   7  13   1        7.85        2.32      3.62 o 
   8  13   1        9.35        8.38      4.11 o 
   9  13   1        0.10       -2.88      3.77 o 
  10  13   1       14.91       27.24      8.88 o 
  -9  14   1        0.41        3.48      4.81 o 
  -8  14   1       42.41       40.67      6.66 o 
  -7  14   1        9.29       11.01      4.81 o 
  -6  14   1      138.07      136.55      7.80 o 
  -5  14   1        1.91        2.08      2.28 o 
  -4  14   1        1.39        0.60      2.88 o 
  -3  14   1      105.18      103.95      5.70 o 
  -2  14   1      164.49      162.22      6.15 o 
  -1  14   1        1.41       -1.14      2.31 o 
   0  14   1       24.35       25.07      3.74 o 
   1  14   1      108.32      119.85      5.39 o 
   2  14   1       91.89      100.75      4.99 o 
   3  14   1       27.12       26.65      4.37 o 
   4  14   1       70.57       75.53      6.18 o 
   5  14   1      191.89      184.23      8.40 o 
   6  14   1       10.57       13.14      4.84 o 
   7  14   1        7.89       11.63      3.93 o 
   8  14   1        9.07        7.77      4.04 o 
   9  14   1       18.70       21.13      5.95 o 
  -9  15   1        2.27       13.44      5.42 o 
  -8  15   1       38.30       42.89      8.02 o 
  -7  15   1        7.14        6.81      4.63 o 
  -6  15   1        8.81        7.83      3.72 o 
  -5  15   1       21.51       24.61      4.31 o 
  -4  15   1       14.34       12.53      3.44 o 
  -3  15   1        1.50       -0.83      2.12 o 
  -2  15   1      177.94      184.42      6.49 o 
  -1  15   1       59.86       58.25      8.52 o 
   0  15   1       24.64       35.65      3.69 o 
   1  15   1        1.67       -1.60      2.41 o 
   2  15   1        6.06        5.21      3.08 o 
   3  15   1       22.30       22.89      4.32 o 
   4  15   1      149.23      156.67      8.53 o 
   5  15   1       59.30       57.17      6.79 o 
   6  15   1       73.90       68.15      6.43 o 
   7  15   1        2.58        2.39      3.72 o 
   8  15   1       35.12       33.34      6.20 o 
   9  15   1       24.29       21.00      6.29 o 
  -8  16   1      106.66      108.97     10.15 o 
  -7  16   1       52.26       45.38      7.14 o 
  -6  16   1        0.18       -1.21      4.19 o 
  -5  16   1      106.85       92.81      7.91 o 
  -4  16   1       47.45       50.45      5.09 o 
  -3  16   1        9.66        3.31      3.06 o 
  -2  16   1      116.85      133.67      6.18 o 
  -1  16   1       49.27       49.16      4.63 o 
   0  16   1       34.20       40.77      4.04 o 
   1  16   1       78.13       78.64      4.95 o 
   2  16   1      127.44      129.84      7.75 o 
   3  16   1        5.55        4.06      3.59 o 
   4  16   1        0.86        3.02      3.54 o 
   5  16   1      130.55      133.24      8.36 o 
   6  16   1      104.57      106.80      7.84 o 
   7  16   1        3.03        5.83      4.06 o 
   8  16   1        0.48       -0.01      3.98 o 
  -7  17   1        0.65        9.35      5.80 o 
  -6  17   1        2.04       -0.07      4.39 o 
  -5  17   1        4.60        3.85      4.35 o 
  -4  17   1       12.14        9.73      4.08 o 
  -3  17   1        4.01        3.23      3.53 o 
  -2  17   1       17.51       13.66      3.32 o 
  -1  17   1        0.53        0.18      2.53 o 
   0  17   1       15.21       20.41      3.45 o 
   1  17   1       13.60       13.10      3.38 o 
   2  17   1        0.03       -0.70      3.39 o 
   3  17   1        1.13       -0.99      3.31 o 
   4  17   1       33.70       25.18      4.79 o 
   5  17   1        1.31        0.78      3.63 o 
   6  17   1        3.46        4.89      4.00 o 
   7  17   1        0.30       -3.75      3.69 o 
  -7  18   1        1.50       -2.09      4.80 o 
  -6  18   1       15.67       14.50      5.61 o 
  -5  18   1        5.46       10.85      4.38 o 
  -4  18   1      160.05      147.98      8.81 o 
  -3  18   1       17.27       16.13      4.33 o 
  -2  18   1       57.71       54.23      4.68 o 
  -1  18   1        1.31        1.78      2.52 o 
   0  18   1        8.62        9.10      3.57 o 
   1  18   1        3.91        2.72      3.49 o 
   2  18   1        4.49        0.10      3.50 o 
   3  18   1       13.84       15.22      4.75 o 
   4  18   1        3.57       -0.47      3.81 o 
   5  18   1       37.51       17.72      7.55 o 
   6  18   1        6.90        3.72      4.10 o 
  -5  19   1       50.01       36.48      6.94 o 
  -4  19   1        2.36        6.40      4.29 o 
  -3  19   1       14.25       14.79      4.60 o 
  -2  19   1      130.38      147.14      8.81 o 
  -1  19   1       11.94       21.81      4.22 o 
   0  19   1       10.14        5.82      3.49 o 
   1  19   1       39.97       44.03      5.66 o 
   2  19   1        1.97       -0.90      3.83 o 
   3  19   1        2.61        2.32      4.30 o 
   4  19   1       22.63       13.51      4.90 o 
   5  19   1        4.86       10.02      5.73 o 
  -4  20   1        0.10       -0.52      4.08 o 
  -3  20   1        0.78       -5.46      4.23 o 
  -2  20   1        0.97        3.53      4.13 o 
  -1  20   1        2.18        1.99      3.63 o 
   0  20   1       38.91       46.21      5.33 o 
   1  20   1       84.72       82.79      7.33 o 
   2  20   1       39.61       36.81      5.81 o 
   3  20   1        5.97        7.19      4.60 o 
   4  20   1        3.31        8.05      4.25 o 
  -2  21   1        4.31        3.96      4.70 o 
  -1  21   1        0.26        7.34      4.65 o 
   0  21   1        1.43        3.04      4.40 o 
   1  21   1       26.12       40.82      6.13 o 
   2  21   1       32.34       37.63      6.19 o 
 -12   0   2        2.99        7.83      9.92 o 
 -11   0   2      528.36      623.55     32.38 o 
 -10   0   2       38.51       48.05     12.53 o 
  -9   0   2      514.47      488.29     26.11 o 
  -8   0   2      129.85      125.35      6.92 o 
  -7   0   2        1.33        2.10      4.43 o 
  -6   0   2        0.13       -1.09      1.31 o 
  -5   0   2     7541.04     8445.14     88.86 o 
  -4   0   2       38.15       38.68      2.82 o 
  -3   0   2       88.16       91.36      3.27 o 
  -2   0   2      251.12      285.87      8.54 o 
  -1   0   2     2338.02     2301.03     25.19 o 
   0   0   2     7397.64     7123.88     72.30 o 
   1   0   2       98.88      104.05      4.06 o 
   2   0   2     3945.56     3797.90     40.50 o 
   3   0   2        7.29        3.32      2.14 o 
   4   0   2       82.51       75.80      4.45 o 
   5   0   2      481.62      571.83     11.69 o 
   6   0   2      557.95      683.15     12.21 o 
   7   0   2      791.94      808.57     14.50 o 
   8   0   2      855.72      837.66     20.49 o 
   9   0   2       49.82       56.39      8.09 o 
  10   0   2      122.16      125.45     16.45 o 
  11   0   2      179.64      210.98     19.84 o 
  12   0   2        0.39       -4.70      6.27 o 
 -12   1   2        0.24       -2.91      6.99 o 
 -11   1   2        2.45       -1.87      6.25 o 
 -10   1   2      331.91      367.53     19.06 o 
  -9   1   2      126.99      132.42      7.03 o 
  -8   1   2      127.28      140.21      6.82 o 
  -7   1   2      901.60     1001.27     14.27 o 
  -6   1   2      399.73      385.03      6.31 o 
  -5   1   2     1287.82     1309.79     12.94 o 
  -4   1   2      494.22      449.83      5.80 o 
  -3   1   2        0.16        0.11      0.81 o 
  -2   1   2     5897.93     5727.86     46.65 o 
  -1   1   2     6923.13     6539.84     47.19 o 
   0   1   2     2102.47     2082.82     16.35 o 
   1   1   2     1940.16     1891.71     15.05 o 
   2   1   2      992.17      998.64      9.99 o 
   3   1   2     4401.76     4573.19     34.55 o 
   4   1   2     1645.23     1638.27     14.64 o 
   5   1   2       69.53       94.99      3.15 o 
   6   1   2        0.01       -0.12      1.38 o 
   7   1   2      279.60      277.61      6.59 o 
   8   1   2      227.34      238.59      8.44 o 
   9   1   2      576.51      562.15     15.16 o 
  10   1   2      219.19      207.92     11.53 o 
  11   1   2        0.00        1.66      4.58 o 
  12   1   2       98.15       93.96     10.15 o 
 -12   2   2       10.69        7.47      7.36 o 
 -11   2   2        1.94        0.82      5.87 o 
 -10   2   2       29.75       32.94      5.76 o 
  -9   2   2        5.47        3.69      2.38 o 
  -8   2   2       31.83       36.11      3.37 o 
  -7   2   2       63.54       69.85      3.46 o 
  -6   2   2      240.41      246.48      7.94 o 
  -5   2   2       56.34       70.26      3.43 o 
  -4   2   2      127.67      124.21      3.06 o 
  -3   2   2       12.09       12.86      1.73 o 
  -2   2   2     3322.43     3329.20     28.61 o 
  -1   2   2     1102.97     1048.32      9.36 o 
   0   2   2       22.46       30.92      1.71 o 
   1   2   2     4482.94     4356.27     32.28 o 
   2   2   2     5639.60     5565.48     44.94 o 
   3   2   2     2130.82     2157.98     19.38 o 
   4   2   2      127.70      131.39      3.09 o 
   5   2   2      125.77      138.36      4.08 o 
   6   2   2        3.38        3.35      1.55 o 
   7   2   2        1.19        6.35      2.47 o 
   8   2   2       37.99       47.24      4.34 o 
   9   2   2        1.11        4.91      4.01 o 
  10   2   2      123.01      131.37      8.53 o 
  11   2   2        2.16        5.01      5.86 o 
  12   2   2        0.70        3.96      4.62 o 
 -12   3   2       36.13       43.93     12.79 o 
 -11   3   2        2.11        2.35     13.32 o 
 -10   3   2       18.11        8.97      8.84 o 
  -9   3   2       24.36       26.97      5.28 o 
  -8   3   2      190.32      199.77      6.38 o 
  -7   3   2      196.64      228.18      5.43 o 
  -6   3   2      877.63      900.04     10.67 o 
  -5   3   2      205.32      236.98      4.79 o 
  -4   3   2      718.23      733.47      8.33 o 
  -3   3   2      226.64      244.08      4.00 o 
  -2   3   2     2343.78     2336.57     18.98 o 
  -1   3   2      223.88      216.45      3.58 o 
   0   3   2      198.17      184.27      3.27 o 
   1   3   2     3067.20     2997.62     25.66 o 
   2   3   2     3559.55     3541.18     30.06 o 
   3   3   2     1570.41     1633.76     17.37 o 
   4   3   2      263.22      249.46      5.67 o 
   5   3   2     1375.94     1536.22     16.63 o 
   6   3   2      476.13      509.03      8.64 o 
   7   3   2       31.66       26.15      3.03 o 
   8   3   2      438.54      430.35      9.12 o 
   9   3   2        4.15       -0.12      4.28 o 
  10   3   2      230.16      231.85     10.22 o 
  11   3   2        0.02        3.50      4.22 o 
  12   3   2        0.26        2.74      7.66 o 
 -12   4   2       36.32       47.75      9.92 o 
 -11   4   2      114.63      157.53     13.38 o 
 -10   4   2       98.49      100.99      8.28 o 
  -9   4   2      629.20      655.34     16.75 o 
  -8   4   2      398.92      385.01      9.81 o 
  -7   4   2       87.93       75.40      3.74 o 
  -6   4   2       19.53       18.65      2.18 o 
  -5   4   2     1192.31     1461.62     14.50 o 
  -4   4   2      739.30      750.68      8.70 o 
  -3   4   2     5880.91     5969.02     45.03 o 
  -2   4   2     3856.07     3756.77     29.25 o 
  -1   4   2        6.05        9.13      1.43 o 
   0   4   2       25.63       31.38      2.06 o 
   1   4   2     2490.37     2410.42     21.02 o 
   2   4   2       88.50       99.82      4.07 o 
   3   4   2     2756.22     2724.98     24.65 o 
   4   4   2     2125.36     2243.28     21.66 o 
   5   4   2      421.15      443.34      7.58 o 
   6   4   2       47.22       31.37      3.27 o 
   7   4   2     2183.87     2094.00     22.70 o 
   8   4   2      697.30      671.88     13.15 o 
   9   4   2       53.55       51.57      5.09 o 
  10   4   2      404.83      456.41     14.11 o 
  11   4   2       16.38       20.03      5.20 o 
  12   4   2       40.70       38.15      6.29 o 
 -12   5   2        9.08       18.80     10.44 o 
 -11   5   2       19.27       16.12     10.85 o 
 -10   5   2      484.10      470.54     22.03 o 
  -9   5   2      579.13      616.61     13.53 o 
  -8   5   2      213.10      223.68      8.23 o 
  -7   5   2        5.21        5.96      2.64 o 
  -6   5   2       39.13       38.90      2.75 o 
  -5   5   2      715.99      741.70      9.26 o 
  -4   5   2       50.94       48.74      2.58 o 
  -3   5   2      561.86      560.51      7.20 o 
  -2   5   2      183.57      155.04      3.61 o 
  -1   5   2     2470.98     2349.92     21.57 o 
   0   5   2     2994.36     2954.61     23.77 o 
   1   5   2        8.49       13.55      1.55 o 
   2   5   2      481.53      466.79      5.73 o 
   3   5   2     2014.73     2053.39     17.45 o 
   4   5   2      383.13      403.42      7.65 o 
   5   5   2     1851.71     1796.29     19.17 o 
   6   5   2      165.28      183.62      5.60 o 
   7   5   2      127.51      117.42      6.00 o 
   8   5   2       66.24       52.06      4.98 o 
   9   5   2       53.75       63.67      5.52 o 
  10   5   2      561.86      537.06     15.50 o 
  11   5   2       96.66      100.61      8.64 o 
  12   5   2        1.83       -7.45      5.30 o 
 -12   6   2      154.17      180.24     25.59 o 
 -11   6   2       25.18       21.41      5.63 o 
 -10   6   2       27.12       28.26      6.90 o 
  -9   6   2      143.56      135.84      7.72 o 
  -8   6   2       78.79       77.28      5.79 o 
  -7   6   2      169.66      166.72      5.87 o 
  -6   6   2      111.09      121.31      4.65 o 
  -5   6   2      407.91      442.90      7.82 o 
  -4   6   2      612.29      553.25      7.76 o 
  -3   6   2      126.76      154.03      4.59 o 
  -2   6   2     2693.92     2644.42     22.46 o 
  -1   6   2      175.92      186.21      4.01 o 
   0   6   2       45.11       51.49      2.69 o 
   1   6   2      615.18      597.59      7.25 o 
   2   6   2     1718.68     1725.67     15.51 o 
   3   6   2       25.21       30.85      1.99 o 
   4   6   2      271.06      257.21      5.58 o 
   5   6   2        5.47        3.59      1.98 o 
   6   6   2      193.99      203.00      5.89 o 
   7   6   2       18.20       15.40      3.85 o 
   8   6   2      158.08      135.41      7.16 o 
   9   6   2        1.31       -1.56      2.59 o 
  10   6   2        0.00        1.97      4.19 o 
  11   6   2       50.44       53.64      6.97 o 
  12   6   2       10.24        0.89     11.23 o 
 -12   7   2        1.94       13.06     10.44 o 
 -11   7   2        0.96        2.72      4.70 o 
 -10   7   2      202.05      188.45     11.34 o 
  -9   7   2       10.27        9.83      3.80 o 
  -8   7   2      192.93      190.26     16.90 o 
  -7   7   2       57.54       72.96      5.83 o 
  -6   7   2      163.47      177.05      5.31 o 
  -5   7   2       36.84       32.45      2.78 o 
  -4   7   2      271.99      227.45      5.07 o 
  -3   7   2      734.67      707.61     10.24 o 
  -2   7   2      563.00      597.25      8.01 o 
  -1   7   2       70.11       55.97      2.80 o 
   0   7   2       13.54       16.09      2.06 o 
   1   7   2       22.74       27.55      2.08 o 
   2   7   2      225.64      247.55      4.60 o 
   3   7   2        0.65       -0.10      1.25 o 
   4   7   2      159.11      144.26      4.61 o 
   5   7   2        3.21        5.24      2.13 o 
   6   7   2      191.04      199.08      7.23 o 
   7   7   2        0.18        2.55      3.13 o 
   8   7   2      229.37      231.39      8.56 o 
   9   7   2       26.23       26.79      4.30 o 
  10   7   2        2.25        0.43      2.70 o 
  11   7   2        7.81       13.88      6.96 o 
  12   7   2        2.61        0.60      6.27 o 
 -11   8   2       29.60       42.37      8.30 o 
 -10   8   2      110.66      114.37      9.44 o 
  -9   8   2      109.68      104.67     12.87 o 
  -8   8   2      219.25      202.43     10.84 o 
  -7   8   2      153.94      139.86      7.31 o 
  -6   8   2      345.84      309.80      6.69 o 
  -5   8   2       17.17       13.34      2.28 o 
  -4   8   2      616.06      601.08      8.64 o 
  -3   8   2     8263.27     8136.65     61.95 o 
  -2   8   2     2209.33     2107.84     19.53 o 
  -1   8   2       86.83      109.82      4.18 o 
   0   8   2      254.08      240.10      5.11 o 
   1   8   2       21.73       21.13      2.12 o 
   2   8   2     2806.13     2715.74     23.43 o 
   3   8   2      715.67      734.63     10.55 o 
   4   8   2       52.44       66.84      2.76 o 
   5   8   2       28.70       29.40      3.85 o 
   6   8   2      340.94      333.08      9.35 o 
   7   8   2     1625.48     1550.95     23.32 o 
   8   8   2      180.89      157.91      8.13 o 
   9   8   2       77.43       70.74      6.15 o 
  10   8   2      466.95      448.16     12.58 o 
  11   8   2       20.40       23.94      5.68 o 
 -11   9   2        9.66        8.92      6.82 o 
 -10   9   2      172.23      168.96     11.27 o 
  -9   9   2       94.70       99.41      7.01 o 
  -8   9   2      171.26      166.18     10.04 o 
  -7   9   2      460.26      399.83     10.76 o 
  -6   9   2      216.13      230.57      6.89 o 
  -5   9   2      130.23      125.14      4.74 o 
  -4   9   2        2.45        2.23      1.93 o 
  -3   9   2     1438.78     1400.47     15.03 o 
  -2   9   2      407.56      385.38      6.82 o 
  -1   9   2       52.78       49.31      2.98 o 
   0   9   2        5.56        4.28      1.80 o 
   1   9   2      205.82      190.77      5.24 o 
   2   9   2       11.24        9.00      1.90 o 
   3   9   2     1015.96     1054.74     13.03 o 
   4   9   2      159.82      169.22      6.86 o 
   5   9   2      154.10      152.59      7.03 o 
   6   9   2        1.60        1.95      3.62 o 
   7   9   2       35.76       32.39      5.35 o 
   8   9   2       19.47       22.03      4.08 o 
   9   9   2       94.29      106.99      7.31 o 
  10   9   2      170.16      167.12      9.29 o 
  11   9   2        1.15       -0.81      4.34 o 
 -11  10   2        6.89        7.97      6.76 o 
 -10  10   2        6.29        5.52     18.28 o 
  -9  10   2       71.89       75.30      7.62 o 
  -8  10   2       30.85       43.82      5.04 o 
  -7  10   2      115.83       94.76      6.58 o 
  -6  10   2      242.10      264.58     16.96 o 
  -5  10   2      255.41      256.04      6.34 o 
  -4  10   2      238.70      224.87      5.90 o 
  -3  10   2        0.23        1.48      1.91 o 
  -2  10   2       18.11       17.27      2.34 o 
  -1  10   2       40.56       39.80      3.37 o 
   0  10   2      553.95      541.53      8.35 o 
   1  10   2      672.85      668.48      9.39 o 
   2  10   2      123.38      116.14      5.32 o 
   3  10   2       20.98       23.58      2.44 o 
   4  10   2        6.95        5.07      2.83 o 
   5  10   2      131.67      130.53      8.67 o 
   6  10   2      354.39      352.20     13.79 o 
   7  10   2       11.83        8.67      3.36 o 
   8  10   2      267.22      260.85      9.46 o 
   9  10   2        5.24        7.50      3.78 o 
  10  10   2       67.52       64.25      6.48 o 
  11  10   2       98.36      104.05      9.40 o 
 -11  11   2       25.79       17.64     15.93 o 
 -10  11   2        1.00       -0.75      4.34 o 
  -9  11   2        0.81        3.61      3.13 o 
  -8  11   2        1.75        0.52      3.17 o 
  -7  11   2       14.57       10.29      3.77 o 
  -6  11   2      204.44      200.73      8.74 o 
  -5  11   2       41.13       43.79      3.63 o 
  -4  11   2        0.02        2.70      2.37 o 
  -3  11   2      142.04      139.67      5.17 o 
  -2  11   2        6.35        7.25      2.28 o 
  -1  11   2      183.94      195.65      5.44 o 
   0  11   2       76.38       74.98      3.86 o 
   1  11   2      254.23      257.64      5.97 o 
   2  11   2        3.73        3.52      2.22 o 
   3  11   2       10.37        7.28      3.45 o 
   4  11   2        1.02       -4.18      2.79 o 
   5  11   2       43.24       40.71      4.66 o 
   6  11   2      174.49      177.23      8.22 o 
   7  11   2        0.91       -2.70      3.30 o 
   8  11   2      110.71      123.32      7.80 o 
   9  11   2        3.29        9.28      4.12 o 
  10  11   2        2.62        4.09      3.78 o 
 -10  12   2       41.01       61.55      7.66 o 
  -9  12   2        5.00        8.35      4.60 o 
  -8  12   2       46.20       39.06      6.10 o 
  -7  12   2       62.69       62.65      5.83 o 
  -6  12   2      114.80      106.39      6.97 o 
  -5  12   2      502.31      481.95      9.20 o 
  -4  12   2      356.94      355.14      7.74 o 
  -3  12   2      245.91      244.68      6.45 o 
  -2  12   2      132.23      106.65      5.70 o 
  -1  12   2       74.07       82.03      4.37 o 
   0  12   2        2.96        0.65      1.89 o 
   1  12   2        1.91        0.79      2.08 o 
   2  12   2      449.22      454.97      8.19 o 
   3  12   2      141.91      156.99      8.67 o 
   4  12   2      145.39      138.17      7.53 o 
   5  12   2        5.27        9.75      3.66 o 
   6  12   2      295.83      283.70      9.52 o 
   7  12   2      105.55      102.62      7.14 o 
   8  12   2        0.81        0.61      3.54 o 
   9  12   2      238.00      242.97     10.06 o 
  10  12   2      115.04      121.35      8.99 o 
 -10  13   2       64.15       75.52      8.48 o 
  -9  13   2      141.76      138.91     10.40 o 
  -8  13   2       16.13       16.64      5.19 o 
  -7  13   2      392.59      357.08     13.00 o 
  -6  13   2        4.26       -1.12      3.26 o 
  -5  13   2        4.95       -2.71      2.60 o 
  -4  13   2       51.47       53.94      4.06 o 
  -3  13   2       99.05      105.18      5.86 o 
  -2  13   2       43.07       37.67      4.89 o 
  -1  13   2      178.07      179.73      5.77 o 
   0  13   2      145.14      133.77      5.48 o 
   1  13   2       93.40       87.81      4.49 o 
   2  13   2        1.75        3.59      2.46 o 
   3  13   2     1040.55     1041.26     18.04 o 
   4  13   2      220.94      203.49     12.91 o 
   5  13   2        6.71        7.65      3.66 o 
   6  13   2       40.49       32.80      4.78 o 
   7  13   2        2.81        4.37      3.65 o 
   8  13   2      142.39      158.56      9.19 o 
   9  13   2       56.50       52.34      8.64 o 
  10  13   2       24.64       28.11      5.58 o 
  -9  14   2       23.28       31.46      7.04 o 
  -8  14   2        0.35        4.47      4.75 o 
  -7  14   2       16.31       12.62      6.68 o 
  -6  14   2       31.73       29.02      8.67 o 
  -5  14   2       61.58       65.59      5.93 o 
  -4  14   2      321.23      361.45      8.35 o 
  -3  14   2        0.07        0.17      2.23 o 
  -2  14   2      113.06      107.01      7.32 o 
  -1  14   2       89.26       82.44      4.71 o 
   0  14   2        0.59       -3.28      2.19 o 
   1  14   2        9.15        8.00      2.84 o 
   2  14   2        1.15       -1.95      2.54 o 
   3  14   2       21.27       18.61      4.14 o 
   4  14   2      127.49      121.65      8.82 o 
   5  14   2       37.95       38.39      5.12 o 
   6  14   2      187.97      207.58     12.59 o 
   7  14   2       59.44       61.99      6.30 o 
   8  14   2       30.14       36.89      5.52 o 
   9  14   2        9.20       14.32      4.69 o 
  -9  15   2        0.07        0.94      5.01 o 
  -8  15   2       17.65       32.44      6.53 o 
  -7  15   2       33.08       35.68      6.48 o 
  -6  15   2        1.68       -2.02      2.77 o 
  -5  15   2       15.58       15.43      5.88 o 
  -4  15   2       24.45       23.57      3.76 o 
  -3  15   2       19.45       13.30      3.04 o 
  -2  15   2        3.91        4.23      2.36 o 
  -1  15   2      301.70      322.28      9.51 o 
   0  15   2      112.96      138.85      6.03 o 
   1  15   2       49.57       53.02      4.65 o 
   2  15   2        0.23        3.38      3.28 o 
   3  15   2        1.65        2.91      3.39 o 
   4  15   2        0.01       -0.21      3.39 o 
   5  15   2       39.35       38.42      5.18 o 
   6  15   2        1.12       -0.82      4.45 o 
   7  15   2        1.89        6.08      6.18 o 
   8  15   2       10.53       10.75      5.67 o 
   9  15   2        2.99       -2.89      4.08 o 
  -8  16   2       13.32        3.73      5.37 o 
  -7  16   2       11.94        7.31      5.12 o 
  -6  16   2       65.30       68.52      7.76 o 
  -5  16   2       12.91       10.18      4.19 o 
  -4  16   2       43.90       45.63      6.03 o 
  -3  16   2      109.57      113.25      5.86 o 
  -2  16   2       26.36       41.42      4.44 o 
  -1  16   2       13.66       14.45      4.15 o 
   0  16   2       50.16       61.53      5.05 o 
   1  16   2       12.34        6.78      3.17 o 
   2  16   2        2.42        4.35      3.70 o 
   3  16   2        7.41        1.82      3.62 o 
   4  16   2       11.00       13.98      4.32 o 
   5  16   2       73.13       83.98      7.49 o 
   6  16   2      102.30      107.07      8.00 o 
   7  16   2       25.05       22.83      5.87 o 
   8  16   2       27.82       31.27      6.75 o 
  -7  17   2       30.61       23.27      6.05 o 
  -6  17   2       10.58       17.19      5.76 o 
  -5  17   2        2.54        1.20      4.63 o 
  -4  17   2       49.81       50.63      6.02 o 
  -3  17   2       38.13       36.81      4.61 o 
  -2  17   2      133.74      136.31      7.17 o 
  -1  17   2       79.47       77.06      5.55 o 
   0  17   2      359.89      371.20     14.56 o 
   1  17   2      167.16      168.82      9.01 o 
   2  17   2        8.13        6.99      3.70 o 
   3  17   2       57.96       63.31      6.17 o 
   4  17   2      178.24      185.88      9.74 o 
   5  17   2        6.70       11.76      4.41 o 
   6  17   2        2.94        1.78      4.22 o 
   7  17   2        0.01       -5.88      3.92 o 
  -6  18   2       28.13       24.73      6.44 o 
  -5  18   2        0.55       -3.63      6.04 o 
  -4  18   2        2.76        1.26      4.03 o 
  -3  18   2       17.71       18.62      4.03 o 
  -2  18   2        8.60        9.98      4.29 o 
  -1  18   2        6.06        7.40      3.32 o 
   0  18   2        5.06       -1.05      3.08 o 
   1  18   2       21.68       20.77      4.97 o 
   2  18   2       16.93       17.18      4.69 o 
   3  18   2       27.65       45.10      5.87 o 
   4  18   2       50.22       56.42      6.27 o 
   5  18   2        9.53       17.69      4.94 o 
   6  18   2        4.39       -0.50      4.10 o 
  -5  19   2       29.85       34.36      6.94 o 
  -4  19   2        4.09        3.37      4.80 o 
  -3  19   2        0.81       -2.55      3.44 o 
  -2  19   2        2.26        1.93      3.30 o 
  -1  19   2        5.28        4.27      4.29 o 
   0  19   2        1.66       -2.10      3.24 o 
   1  19   2        6.07        3.23      4.04 o 
   2  19   2        0.44        0.62      4.52 o 
   3  19   2        1.90       -2.97      3.79 o 
   4  19   2        3.98        8.68      4.54 o 
   5  19   2        6.08       14.04      4.86 o 
  -4  20   2        2.15        1.04      5.54 o 
  -3  20   2        1.88        0.96      4.20 o 
  -2  20   2       17.99       15.30      4.66 o 
  -1  20   2        0.40       -0.15      3.47 o 
   0  20   2       19.79       20.52      5.08 o 
   1  20   2        2.04        0.94      4.02 o 
   2  20   2        0.17       -1.53      4.15 o 
   3  20   2        2.13        5.29      4.19 o 
   4  20   2        7.18        4.22      4.63 o 
  -1  21   2       11.72        1.20      4.35 o 
   0  21   2       45.82       46.13      6.16 o 
   1  21   2       61.76       63.04      6.99 o 
 -12   1   3       19.93       21.28      8.62 o 
 -11   1   3       76.87       76.33     10.34 o 
 -10   1   3       66.16       59.22      6.76 o 
  -9   1   3      135.36      145.25      8.88 o 
  -8   1   3       14.43       14.43      4.05 o 
  -7   1   3      333.98      365.05      9.51 o 
  -6   1   3      120.54      150.31      4.02 o 
  -5   1   3     1634.80     1646.19     15.30 o 
  -4   1   3      823.62      833.13     11.48 o 
  -3   1   3      543.26      612.07      8.07 o 
  -2   1   3      294.40      288.41      4.97 o 
  -1   1   3      911.46      925.37      8.96 o 
   0   1   3     1559.75     1511.67     13.18 o 
   1   1   3       16.14       16.76      1.61 o 
   2   1   3       17.66       26.55      1.96 o 
   3   1   3      656.87      735.74      8.15 o 
   4   1   3     2698.26     2986.54     25.40 o 
   5   1   3      167.26      139.74      3.84 o 
   6   1   3      587.97      640.72      8.62 o 
   7   1   3      103.01      103.02      4.77 o 
   8   1   3        0.01        1.04      2.85 o 
   9   1   3       38.84       40.33      5.43 o 
  10   1   3      467.30      488.92     18.81 o 
  11   1   3        0.01       -3.82      7.83 o 
  12   1   3        9.79       13.52      6.25 o 
 -12   2   3      134.92      151.08     14.18 o 
 -11   2   3      155.09      160.85     19.84 o 
 -10   2   3      177.81      174.65     10.71 o 
  -9   2   3       27.45       23.81      4.67 o 
  -8   2   3      184.39      192.81      7.64 o 
  -7   2   3     1389.13     1386.27     17.06 o 
  -6   2   3     1349.78     1367.18     16.37 o 
  -5   2   3      518.55      550.13      8.01 o 
  -4   2   3     1731.90     1868.91     19.04 o 
  -3   2   3       20.56       15.81      3.72 o 
  -2   2   3     1306.81     1285.50     13.55 o 
  -1   2   3        5.36        6.94      1.23 o 
   0   2   3      353.70      353.55      4.84 o 
   1   2   3        0.42        1.07      1.17 o 
   2   2   3     1961.48     1909.86     16.28 o 
   3   2   3     4672.43     4708.01     39.51 o 
   4   2   3       95.89      119.53      3.48 o 
   5   2   3       67.53       86.68      3.16 o 
   6   2   3      333.09      359.13      7.21 o 
   7   2   3      430.57      393.09     10.93 o 
   8   2   3      236.83      232.62      7.90 o 
   9   2   3      196.23      178.82      9.54 o 
  10   2   3       28.06       19.87      7.50 o 
  11   2   3      265.72      310.39     14.95 o 
  12   2   3       12.19       26.66      9.40 o 
 -12   3   3       16.98        4.12     13.58 o 
 -11   3   3        5.54        4.64      4.84 o 
 -10   3   3       34.26       24.26      5.56 o 
  -9   3   3       35.36       40.00      4.74 o 
  -8   3   3      113.28       92.59      6.15 o 
  -7   3   3      462.60      491.04      9.30 o 
  -6   3   3        1.76        1.44      1.95 o 
  -5   3   3     1062.88     1116.81     11.53 o 
  -4   3   3      950.70      908.51     12.73 o 
  -3   3   3        6.79        2.45      1.58 o 
  -2   3   3      107.93      117.66      2.79 o 
  -1   3   3     1810.25     1809.20     16.86 o 
   0   3   3     1441.57     1379.54     12.59 o 
   1   3   3       75.82       67.03      2.72 o 
   2   3   3     2922.14     2995.92     26.76 o 
   3   3   3       49.64       40.77      3.16 o 
   4   3   3        0.41        0.00      1.05 o 
   5   3   3     1330.03     1365.09     15.92 o 
   6   3   3     2038.13     2000.82     21.31 o 
   7   3   3      224.94      211.67      6.25 o 
   8   3   3        0.13       -3.54      2.62 o 
   9   3   3      152.20      153.13     14.01 o 
  10   3   3      373.89      347.07     12.46 o 
  11   3   3       28.85       26.80      5.50 o 
  12   3   3       14.75       15.77     10.97 o 
 -12   4   3        7.71       -3.12      6.62 o 
 -11   4   3       15.28        2.17      4.91 o 
 -10   4   3        6.42        3.79      4.68 o 
  -9   4   3       47.41       46.13      6.27 o 
  -8   4   3       64.65       67.93      5.46 o 
  -7   4   3      158.12      166.61      6.21 o 
  -6   4   3      152.38      181.29      6.58 o 
  -5   4   3       24.13       24.51      2.40 o 
  -4   4   3     1988.05     2049.47     18.23 o 
  -3   4   3       24.37       31.96      1.80 o 
  -2   4   3      435.61      445.91      7.71 o 
  -1   4   3        1.81        2.22      1.23 o 
   0   4   3      300.46      280.49      5.54 o 
   1   4   3      387.99      384.63      6.73 o 
   2   4   3     2582.72     2815.21     25.68 o 
   3   4   3      698.47      730.65      9.50 o 
   4   4   3       52.54       48.98      2.09 o 
   5   4   3      273.37      291.51      6.78 o 
   6   4   3       53.51       55.50      3.68 o 
   7   4   3       12.84       17.26      4.30 o 
   8   4   3       18.14       19.91      3.72 o 
   9   4   3       10.07        5.46      4.03 o 
  10   4   3        7.48        9.31      4.60 o 
  11   4   3       33.79       33.18      5.99 o 
  12   4   3       28.80       20.53     11.49 o 
 -12   5   3       44.62       67.00     21.41 o 
 -11   5   3       29.03       30.28      8.13 o 
 -10   5   3      105.16      109.45      8.89 o 
  -9   5   3      165.91      144.52      9.54 o 
  -8   5   3        0.17       -0.10      2.93 o 
  -7   5   3       36.44       33.79      4.20 o 
  -6   5   3       12.52       15.29      2.71 o 
  -5   5   3       30.05       35.86      2.37 o 
  -4   5   3       22.52       22.52      2.00 o 
  -3   5   3     1654.12     1699.80     15.89 o 
  -2   5   3       10.80       15.87      1.71 o 
  -1   5   3      545.20      554.32      7.10 o 
   0   5   3     1566.04     1604.04     14.74 o 
   1   5   3      169.81      170.46      4.80 o 
   2   5   3       16.97       17.34      1.96 o 
   3   5   3      212.27      194.89      4.53 o 
   4   5   3      303.40      388.69      8.60 o 
   5   5   3        8.90        9.45      2.06 o 
   6   5   3      212.82      199.52      7.27 o 
   7   5   3       33.93       30.36     10.48 o 
   8   5   3       10.86       13.46      3.49 o 
   9   5   3        2.17       -4.44      3.47 o 
  10   5   3      192.19      184.05     12.49 o 
  11   5   3       25.03       20.06      5.49 o 
  12   5   3        6.36       10.61      5.52 o 
 -12   6   3       36.86       33.30      9.66 o 
 -11   6   3       35.12       35.49      7.88 o 
 -10   6   3      139.96      151.00     10.45 o 
  -9   6   3      326.95      313.76     12.45 o 
  -8   6   3        5.14       -0.69      4.19 o 
  -7   6   3      314.31      296.13      8.29 o 
  -6   6   3      491.46      472.30      9.18 o 
  -5   6   3       21.43       14.47      2.18 o 
  -4   6   3     1529.19     1522.29     15.29 o 
  -3   6   3     2662.17     2572.56     22.54 o 
  -2   6   3       65.28       55.33      2.77 o 
  -1   6   3     1489.72     1405.79     15.47 o 
   0   6   3      270.17      275.73      4.97 o 
   1   6   3     1749.35     1724.71     15.78 o 
   2   6   3      152.95      167.49      5.94 o 
   3   6   3     2265.07     2228.99     22.07 o 
   4   6   3      379.11      422.35      9.25 o 
   5   6   3      292.19      307.63      8.44 o 
   6   6   3      975.74      976.75     16.10 o 
   7   6   3      350.27      362.11      9.91 o 
   8   6   3      272.31      265.46     10.62 o 
   9   6   3      716.19      650.25     14.28 o 
  10   6   3       32.43       35.01      6.10 o 
  11   6   3      123.40      141.22     10.35 o 
  12   6   3       73.26       81.62     12.84 o 
 -11   7   3       24.27       16.34      6.82 o 
 -10   7   3        0.73       -5.91      4.50 o 
  -9   7   3        0.30       -6.14      4.09 o 
  -8   7   3       98.90      103.57      6.67 o 
  -7   7   3      238.39      241.49      7.12 o 
  -6   7   3      253.65      258.09     11.55 o 
  -5   7   3      676.17      673.38     11.10 o 
  -4   7   3      508.20      481.97      7.53 o 
  -3   7   3      948.51      846.33     10.26 o 
  -2   7   3        1.70       -1.46      1.53 o 
  -1   7   3      287.99      288.04      5.34 o 
   0   7   3        3.04        0.17      1.46 o 
   1   7   3       72.51       60.04      2.82 o 
   2   7   3     1791.23     1733.74     20.33 o 
   3   7   3       65.00       55.37      4.22 o 
   4   7   3      848.91      854.88     14.18 o 
   5   7   3      868.74      879.50     14.99 o 
   6   7   3      700.00      699.46     13.66 o 
   7   7   3       84.66       92.43      6.19 o 
   8   7   3       78.99       86.53      6.36 o 
   9   7   3       34.91       43.62      6.17 o 
  10   7   3      203.21      210.16     16.69 o 
  11   7   3        4.77        8.30      4.97 o 
 -11   8   3        3.45        2.51      4.76 o 
 -10   8   3      116.80      124.07      9.62 o 
  -9   8   3       12.60       13.33      5.87 o 
  -8   8   3       26.57       28.00      6.32 o 
  -7   8   3        1.27        5.47      3.01 o 
  -6   8   3      100.58       89.89      5.58 o 
  -5   8   3       31.29       35.14      3.90 o 
  -4   8   3       91.08       88.09      4.12 o 
  -3   8   3        5.04        0.01      2.22 o 
  -2   8   3      423.45      396.45      6.78 o 
  -1   8   3       58.27       42.60      2.79 o 
   0   8   3      220.71      208.66      8.25 o 
   1   8   3      300.32      312.68      6.29 o 
   2   8   3     1507.74     1467.22     15.65 o 
   3   8   3     1277.81     1332.42     15.64 o 
   4   8   3       74.76       86.28      5.46 o 
   5   8   3      293.35      262.37      8.50 o 
   6   8   3       10.00       11.03      3.42 o 
   7   8   3        0.55       -1.85      3.09 o 
   8   8   3        5.92       -0.69      3.62 o 
   9   8   3        2.55        3.24      3.49 o 
  10   8   3       61.58       63.67      7.53 o 
  11   8   3        0.02        0.28      6.10 o 
 -11   9   3       22.32       23.98      6.20 o 
 -10   9   3       44.66       43.51      6.82 o 
  -9   9   3        4.33       -0.20      4.15 o 
  -8   9   3      187.20      174.21      9.13 o 
  -7   9   3        1.62        5.40      4.37 o 
  -6   9   3       10.70        7.60      2.82 o 
  -5   9   3        0.78        3.06      2.57 o 
  -4   9   3       54.94       60.83      6.27 o 
  -3   9   3        0.05       -0.33      1.78 o 
  -2   9   3       57.20       54.60      3.19 o 
  -1   9   3       16.94       17.59      2.33 o 
   0   9   3      541.74      609.34      9.98 o 
   1   9   3      312.17      336.99      6.34 o 
   2   9   3      169.69      162.54      7.12 o 
   3   9   3        0.58        0.54      2.30 o 
   4   9   3      149.77      142.82      7.54 o 
   5   9   3      117.62      134.12     12.59 o 
   6   9   3      349.98      305.96      9.53 o 
   7   9   3       94.29       90.44      6.78 o 
   8   9   3        7.12        2.51      3.31 o 
   9   9   3       26.28       31.29      4.99 o 
  10   9   3       22.82       30.43      5.17 o 
  11   9   3       34.38       19.34      5.99 o 
 -11  10   3       99.07      110.08     12.49 o 
 -10  10   3       22.38       38.93      8.18 o 
  -9  10   3       49.95       40.17      5.34 o 
  -8  10   3        3.46       -0.39      3.03 o 
  -7  10   3       14.47       13.48      3.84 o 
  -6  10   3        8.50        1.95      2.78 o 
  -5  10   3       84.56       95.07      6.79 o 
  -4  10   3      160.49      165.35      5.46 o 
  -3  10   3       29.59       31.48      2.95 o 
  -2  10   3       25.47       26.23      2.66 o 
  -1  10   3       23.74       31.82      2.74 o 
   0  10   3       12.51        9.54      2.15 o 
   1  10   3      592.47      571.28      8.73 o 
   2  10   3      483.05      493.63      9.14 o 
   3  10   3        0.48        1.15      2.16 o 
   4  10   3       10.49       11.71      3.42 o 
   5  10   3       27.23       21.48      3.76 o 
   6  10   3       42.48       55.54      6.86 o 
   7  10   3       31.96       28.10      4.49 o 
   8  10   3        9.49        5.68      3.83 o 
   9  10   3        2.76        3.61      3.60 o 
  10  10   3       24.22       18.78      4.91 o 
 -10  11   3        2.72       12.74      5.29 o 
  -9  11   3        3.54       -2.47      4.03 o 
  -8  11   3      158.89      176.41     13.72 o 
  -7  11   3       52.79       51.48      5.53 o 
  -6  11   3       31.82       34.93      4.80 o 
  -5  11   3     1290.94     1195.23     17.03 o 
  -4  11   3      307.81      302.86      7.07 o 
  -3  11   3      659.15      620.42      9.86 o 
  -2  11   3      115.81      100.84      4.66 o 
  -1  11   3       32.55       35.41      3.54 o 
   0  11   3       18.14       24.38      2.79 o 
   1  11   3      409.07      368.00      7.23 o 
   2  11   3      234.56      212.11      7.69 o 
   3  11   3        3.27        6.78      3.13 o 
   4  11   3      584.83      606.94     13.13 o 
   5  11   3      972.88      947.52     17.37 o 
   6  11   3        6.00        5.99      3.49 o 
   7  11   3       50.75       50.15      7.76 o 
   8  11   3      114.45      113.44      7.77 o 
   9  11   3       28.59       24.74      4.98 o 
  10  11   3       41.80       50.49      6.38 o 
 -10  12   3       17.87       22.28      7.73 o 
  -9  12   3        0.19        3.48      3.96 o 
  -8  12   3        7.33       10.70      4.24 o 
  -7  12   3        0.05       -3.85      3.00 o 
  -6  12   3       32.19       34.53      5.43 o 
  -5  12   3      128.58      111.59      6.19 o 
  -4  12   3       78.40       80.45      4.68 o 
  -3  12   3        8.03        9.99      2.73 o 
  -2  12   3      652.37      673.99     10.73 o 
  -1  12   3       85.92       85.39      5.14 o 
   0  12   3       66.84       67.41      4.02 o 
   1  12   3      221.88      210.03      6.62 o 
   2  12   3      612.70      572.94     20.11 o 
   3  12   3       34.05       39.93      4.78 o 
   4  12   3       10.35       11.67      3.77 o 
   5  12   3       25.83       28.04      4.62 o 
   6  12   3       69.42       66.67      6.01 o 
   7  12   3       60.46       58.14      6.11 o 
   8  12   3      303.84      301.16     10.86 o 
   9  12   3       10.84       10.78      4.31 o 
  10  12   3       13.67       11.73      4.77 o 
  -9  13   3       45.22       45.64      6.98 o 
  -8  13   3        1.97       -2.82      3.44 o 
  -7  13   3      135.65      143.84      8.51 o 
  -6  13   3       30.08       26.45      5.60 o 
  -5  13   3       41.07       40.11      4.50 o 
  -4  13   3      244.17      236.95      7.87 o 
  -3  13   3      113.57       95.02      6.18 o 
  -2  13   3      229.12      242.87      7.71 o 
  -1  13   3      465.68      477.30      9.16 o 
   0  13   3        8.74        6.86      2.84 o 
   1  13   3       84.28       85.40      5.13 o 
   2  13   3        0.31       -1.71      2.50 o 
   3  13   3       17.21       22.18      4.30 o 
   4  13   3        3.23        6.95      3.69 o 
   5  13   3        5.96       11.60      3.92 o 
   6  13   3       45.90       38.36      5.08 o 
   7  13   3        7.30        2.68      3.73 o 
   8  13   3        0.34        0.33      3.83 o 
   9  13   3        3.04        1.35      4.09 o 
  -9  14   3        1.09       -4.22      6.16 o 
  -8  14   3        0.18       -2.01      7.01 o 
  -7  14   3        6.88       17.30      4.35 o 
  -6  14   3       17.45       15.39      4.48 o 
  -5  14   3       17.82       25.20      4.56 o 
  -4  14   3       25.65       23.22      5.20 o 
  -3  14   3       22.52       13.08      3.81 o 
  -2  14   3       44.94       52.83      4.85 o 
  -1  14   3       10.55       13.65      2.96 o 
   0  14   3      210.55      203.64      7.13 o 
   1  14   3      134.19      128.73      6.35 o 
   2  14   3       87.33       87.64      6.33 o 
   3  14   3       15.07       13.62      5.80 o 
   4  14   3       65.48       65.99      6.61 o 
   5  14   3        8.49        3.42      3.67 o 
   6  14   3       55.08       59.18      6.02 o 
   7  14   3        8.24        4.53      3.94 o 
   8  14   3        7.98        4.05      4.05 o 
   9  14   3       23.48       23.80      5.43 o 
  -8  15   3       39.82       34.39      6.63 o 
  -7  15   3       92.71       80.94      8.74 o 
  -6  15   3       13.61        4.82      3.87 o 
  -5  15   3      107.94      108.70      7.49 o 
  -4  15   3       63.08       66.08      5.35 o 
  -3  15   3        0.65        0.86      2.31 o 
  -2  15   3       18.96       17.61      3.86 o 
  -1  15   3      131.24      137.49      6.76 o 
   0  15   3      202.10      221.70      7.53 o 
   1  15   3      119.63      119.04      7.62 o 
   2  15   3      105.60      114.81      7.47 o 
   3  15   3        5.17        2.02      3.35 o 
   4  15   3      171.44      184.10     11.00 o 
   5  15   3      391.05      378.65     13.71 o 
   6  15   3       16.94       14.92      4.38 o 
   7  15   3       27.41       25.34      5.16 o 
   8  15   3       23.03       15.70      4.83 o 
  -8  16   3       29.28       27.34      6.73 o 
  -7  16   3        0.06        0.86      4.65 o 
  -6  16   3        7.33       12.97      4.55 o 
  -5  16   3      100.63      105.46      7.83 o 
  -4  16   3        6.25        2.58      3.90 o 
  -3  16   3        8.99        7.71      3.27 o 
  -2  16   3      273.83      269.00      8.57 o 
  -1  16   3       26.14       34.72      4.23 o 
   0  16   3      110.53      118.01      8.51 o 
   1  16   3        3.97        1.24      3.33 o 
   2  16   3       98.15      100.55      7.27 o 
   3  16   3       32.32       35.99      5.15 o 
   4  16   3        0.12       -1.34      3.53 o 
   5  16   3        9.57        7.09      4.13 o 
   6  16   3        1.17       -2.20      7.66 o 
   7  16   3       93.80       91.77      7.71 o 
  -7  17   3       45.16       48.23      7.46 o 
  -6  17   3       58.09       59.57      6.75 o 
  -5  17   3       28.18       28.93      5.38 o 
  -4  17   3        4.61        6.17      4.19 o 
  -3  17   3        2.72       -0.22      3.55 o 
  -2  17   3       17.96       30.91      4.26 o 
  -1  17   3      126.58      138.97     10.24 o 
   0  17   3       16.22       18.27      5.01 o 
   1  17   3       44.82       55.54      6.09 o 
   2  17   3       31.55       29.93      9.24 o 
   3  17   3      101.34      133.33      8.60 o 
   4  17   3       17.35       14.66      5.88 o 
   5  17   3        1.35       -2.41      4.52 o 
   6  17   3        0.15       -3.45      3.67 o 
   7  17   3        7.90        7.01      5.50 o 
  -6  18   3        4.07        4.09      5.28 o 
  -5  18   3        1.42        5.74      4.60 o 
  -4  18   3       36.26       39.90      6.67 o 
  -3  18   3       11.51        8.43      5.98 o 
  -2  18   3       39.35       36.65      4.73 o 
  -1  18   3      198.26      200.52      8.90 o 
   0  18   3       85.70       85.10      7.16 o 
   1  18   3       28.89       34.34      5.23 o 
   2  18   3      137.91      136.91      8.79 o 
   3  18   3       19.80       25.54      5.23 o 
   4  18   3       20.71       23.45      5.13 o 
   5  18   3       25.57       22.95      5.33 o 
   6  18   3        2.36        1.63      4.33 o 
  -5  19   3        7.72        8.50      6.27 o 
  -4  19   3        0.04        4.40      4.60 o 
  -3  19   3        0.81        2.50      4.68 o 
  -2  19   3       39.61       34.91      4.75 o 
  -1  19   3       37.50       36.34      4.83 o 
   0  19   3       16.31       10.30      4.52 o 
   1  19   3        0.89       -6.55      4.45 o 
   2  19   3        9.49        7.88      4.37 o 
   3  19   3        5.64       10.86      4.38 o 
   4  19   3       36.51       39.38      5.88 o 
  -3  20   3        9.02       11.41      8.10 o 
  -2  20   3        4.89       -0.12      4.29 o 
  -1  20   3       24.40       23.88      5.12 o 
   0  20   3       11.29        2.99      4.13 o 
   1  20   3        4.54       -1.31      3.98 o 
   2  20   3       60.83       70.20      7.14 o 
   3  20   3       55.99       59.79      6.75 o 
 -12   0   4        0.28        5.74      9.92 o 
 -11   0   4       70.05       80.95     15.14 o 
 -10   0   4      439.91      476.09     17.77 o 
  -9   0   4       15.55       25.29      6.15 o 
  -8   0   4      280.89      288.96     13.16 o 
  -7   0   4      292.62      293.39     22.19 o 
  -6   0   4      814.04      766.61     22.72 o 
  -5   0   4      396.53      341.62     11.96 o 
  -4   0   4       71.85       78.62      6.62 o 
  -3   0   4      148.05      157.32      5.45 o 
  -2   0   4        2.71       -1.81      1.90 o 
  -1   0   4      172.35      199.98      5.44 o 
   0   0   4     5006.62     5058.81     54.68 o 
   1   0   4     2448.75     2581.07     30.33 o 
   2   0   4      300.30      286.96     21.67 o 
   3   0   4     1070.99      974.40     14.91 o 
   4   0   4     1057.52     1030.28     15.92 o 
   5   0   4     1237.87     1237.66     18.70 o 
   6   0   4        5.94        1.28      2.74 o 
   7   0   4      799.32      788.05     19.69 o 
   8   0   4      130.01       89.82     12.53 o 
   9   0   4      345.89      357.73     21.41 o 
  10   0   4        7.28       12.01      7.83 o 
  11   0   4       61.54       78.33     13.58 o 
  12   0   4       43.91       63.71     14.10 o 
 -12   1   4       18.99       30.38      8.63 o 
 -11   1   4        2.55        4.76      4.62 o 
 -10   1   4       90.24       80.09      6.40 o 
  -9   1   4      111.67      110.06      7.07 o 
  -8   1   4      144.89      158.12      8.04 o 
  -7   1   4      273.25      279.97      8.85 o 
  -6   1   4        0.05       -2.51      2.24 o 
  -5   1   4       37.82       40.75      2.93 o 
  -4   1   4      298.77      239.96      5.11 o 
  -3   1   4     1327.35     1236.00     13.81 o 
  -2   1   4      496.78      477.05      6.04 o 
  -1   1   4     1123.01     1152.49     11.29 o 
   0   1   4       29.02       37.00      2.11 o 
   1   1   4      841.18      789.43      8.75 o 
   2   1   4     2142.79     2208.82     19.11 o 
   3   1   4      125.80      120.95      4.72 o 
   4   1   4        3.51        0.72      1.56 o 
   5   1   4       16.29       24.62      2.39 o 
   6   1   4      755.24      741.96     11.04 o 
   7   1   4      336.57      354.51      9.21 o 
   8   1   4       78.18       80.40      6.62 o 
   9   1   4      133.90      119.76     10.32 o 
  10   1   4       36.15       45.29      7.36 o 
  11   1   4        2.48       -0.46      4.97 o 
  12   1   4       34.47       19.25      6.82 o 
 -12   2   4        2.75        1.57      7.05 o 
 -11   2   4        3.18        0.05      7.25 o 
 -10   2   4       58.60       60.94      6.11 o 
  -9   2   4       54.96       54.46      5.77 o 
  -8   2   4        3.74        1.75      2.95 o 
  -7   2   4       48.14       41.11      5.21 o 
  -6   2   4       13.87        4.22      3.09 o 
  -5   2   4      247.12      228.93      6.07 o 
  -4   2   4       92.85      115.02      4.03 o 
  -3   2   4      109.50      136.69      4.16 o 
  -2   2   4      218.81      230.87      4.05 o 
  -1   2   4      638.34      694.63      8.01 o 
   0   2   4      111.67      129.09      3.37 o 
   1   2   4      404.79      401.56      6.32 o 
   2   2   4        0.09        0.29      1.33 o 
   3   2   4        0.05       -0.47      1.26 o 
   4   2   4      418.23      451.84      6.74 o 
   5   2   4      745.27      786.92      9.68 o 
   6   2   4       11.96       13.88      2.64 o 
   7   2   4       97.29       93.63      5.68 o 
   8   2   4       38.93       35.77      5.31 o 
   9   2   4        0.46       -1.02      3.83 o 
  10   2   4        7.44        4.84      4.97 o 
  11   2   4        1.17        0.21      4.97 o 
  12   2   4       10.25       23.99      8.09 o 
 -12   3   4       24.90       18.21     22.46 o 
 -11   3   4       10.69       16.74      5.50 o 
 -10   3   4        9.33       14.36      6.65 o 
  -9   3   4       92.35       78.05      6.16 o 
  -8   3   4       80.55       97.37      7.23 o 
  -7   3   4      420.10      424.36     10.78 o 
  -6   3   4      368.40      378.07     10.66 o 
  -5   3   4      111.97      129.04      4.68 o 
  -4   3   4      136.75      152.87      4.71 o 
  -3   3   4      542.75      514.61      8.17 o 
  -2   3   4        1.30        0.24      1.06 o 
  -1   3   4      539.85      553.21      7.05 o 
   0   3   4      231.40      241.84      4.52 o 
   1   3   4      215.34      232.74      4.79 o 
   2   3   4     4744.40     4812.00     37.33 o 
   3   3   4      176.01      175.45      7.36 o 
   4   3   4      160.55      164.75      4.25 o 
   5   3   4       70.91       84.11      4.13 o 
   6   3   4      371.68      350.65      8.98 o 
   7   3   4      350.28      360.61      9.56 o 
   8   3   4        0.09       -1.29      4.98 o 
   9   3   4      121.53      122.90     13.71 o 
  10   3   4       49.49       65.94     17.49 o 
  11   3   4       88.60       55.78      8.84 o 
  12   3   4      121.03      150.67     13.29 o 
 -12   4   4        0.01       -0.76      4.81 o 
 -11   4   4        0.16        8.46      8.36 o 
 -10   4   4      329.01      306.81     15.39 o 
  -9   4   4        0.02        1.73      3.29 o 
  -8   4   4       21.58       19.65      4.12 o 
  -7   4   4      294.76      264.80     11.76 o 
  -6   4   4      146.43      139.21      6.87 o 
  -5   4   4      201.77      178.31      5.47 o 
  -4   4   4       19.64       16.12      2.40 o 
  -3   4   4        9.38        4.98      1.86 o 
  -2   4   4      288.01      288.82      4.93 o 
  -1   4   4       17.43       23.97      2.13 o 
   0   4   4     2903.91     3058.10     25.34 o 
   1   4   4     2138.19     2297.51     19.91 o 
   2   4   4      610.15      693.38     12.18 o 
   3   4   4     2690.89     2540.61     24.61 o 
   4   4   4       37.34       46.46      3.24 o 
   5   4   4     1351.65     1350.83     22.11 o 
   6   4   4       89.15       90.85      5.88 o 
   7   4   4      165.00      153.41      7.29 o 
   8   4   4      678.77      658.83     13.62 o 
   9   4   4      419.76      401.06     13.25 o 
  10   4   4        0.45       -1.37      3.98 o 
  11   4   4        9.09       13.33     10.97 o 
 -11   5   4        0.95       -2.09      4.84 o 
 -10   5   4       46.66       38.35      6.61 o 
  -9   5   4      425.58      387.63     13.73 o 
  -8   5   4        8.75       10.88      4.72 o 
  -7   5   4      131.53      136.72      7.34 o 
  -6   5   4        0.04       -1.87      2.19 o 
  -5   5   4      103.77       99.80      4.81 o 
  -4   5   4      916.74      829.96     11.89 o 
  -3   5   4       14.57       16.20      1.75 o 
  -2   5   4       10.24       13.14      1.73 o 
  -1   5   4      409.40      425.67      6.73 o 
   0   5   4     2140.39     2104.41     20.62 o 
   1   5   4     2065.87     2176.44     19.25 o 
   2   5   4        0.10       -0.72      1.55 o 
   3   5   4      768.52      856.26     19.87 o 
   4   5   4        2.41        4.61      1.94 o 
   5   5   4      652.44      584.92     11.64 o 
   6   5   4      766.61      743.01     16.16 o 
   7   5   4       52.02       49.58      4.80 o 
   8   5   4        1.81       -1.28      3.16 o 
   9   5   4       64.86       57.63      6.70 o 
  10   5   4      302.15      313.06     12.64 o 
  11   5   4       16.45       21.15      6.65 o 
 -11   6   4        3.60        4.16      5.49 o 
 -10   6   4        1.80        9.50      4.98 o 
  -9   6   4       31.49       44.14      6.53 o 
  -8   6   4       57.37       55.63      5.47 o 
  -7   6   4        1.99        5.28      3.34 o 
  -6   6   4      123.03      124.88      5.61 o 
  -5   6   4       67.53       69.53      4.34 o 
  -4   6   4       40.22       55.38      3.78 o 
  -3   6   4      353.99      413.13      6.57 o 
  -2   6   4      390.10      390.62      6.40 o 
  -1   6   4      451.41      494.41      7.27 o 
   0   6   4       18.42       14.82      1.96 o 
   1   6   4      250.02      233.00      5.16 o 
   2   6   4       28.90       25.50      3.02 o 
   3   6   4     1671.42     1722.71     18.72 o 
   4   6   4      504.70      511.30     10.76 o 
   5   6   4      112.71      102.08      5.97 o 
   6   6   4        1.56        1.97      2.99 o 
   7   6   4       31.38       30.36      4.33 o 
   8   6   4        5.25        8.15      3.45 o 
   9   6   4        5.36       -1.81      6.58 o 
  10   6   4        7.09        9.70      4.95 o 
  11   6   4       39.83       43.87      6.82 o 
 -11   7   4        0.97        0.34      5.05 o 
 -10   7   4        1.05        3.04      4.87 o 
  -9   7   4       26.57       23.01      5.59 o 
  -8   7   4       79.55       83.67      6.32 o 
  -7   7   4       41.79       46.89      4.22 o 
  -6   7   4       34.41       29.38      6.49 o 
  -5   7   4       91.45       85.26      4.87 o 
  -4   7   4       21.77       13.34      2.84 o 
  -3   7   4        1.52        3.38      1.63 o 
  -2   7   4      696.90      690.36      9.28 o 
  -1   7   4       17.94       19.70      2.19 o 
   0   7   4       10.37        8.96      1.70 o 
   1   7   4      132.55      136.52      3.98 o 
   2   7   4      309.09      343.88      7.18 o 
   3   7   4      339.38      352.13      7.19 o 
   4   7   4      468.75      471.46     11.88 o 
   5   7   4        2.27       -0.04      2.80 o 
   6   7   4      504.82      445.13     13.79 o 
   7   7   4       69.83       66.65      6.50 o 
   8   7   4       12.79       12.83      4.97 o 
   9   7   4      152.63      112.50     16.21 o 
  10   7   4       25.97       24.60      5.69 o 
  11   7   4        0.76        1.34      4.81 o 
 -11   8   4        0.03       -6.77      5.27 o 
 -10   8   4       27.02       28.96      6.53 o 
  -9   8   4       15.68       21.06      5.73 o 
  -8   8   4       99.00      108.45      8.80 o 
  -7   8   4       41.19       38.82      4.18 o 
  -6   8   4       26.34       31.04      3.78 o 
  -5   8   4       46.50       50.86      5.57 o 
  -4   8   4      330.90      325.33      8.25 o 
  -3   8   4       75.16       82.13      3.86 o 
  -2   8   4      148.47      144.38      6.82 o 
  -1   8   4       36.48       34.54      2.67 o 
   0   8   4        4.88        5.98      1.84 o 
   1   8   4      539.54      528.91      7.80 o 
   2   8   4        0.12        0.66      2.03 o 
   3   8   4     1265.77     1250.21     15.58 o 
   4   8   4       73.38       60.55      4.98 o 
   5   8   4       54.50       62.52      5.50 o 
   6   8   4      110.38      113.14      6.95 o 
   7   8   4        0.03        4.53      3.38 o 
   8   8   4      437.70      425.78     11.87 o 
   9   8   4       41.66       41.80      5.45 o 
  10   8   4        0.48       -6.36      5.07 o 
  11   8   4        6.59       11.02      5.49 o 
 -11   9   4       16.62       18.62      7.10 o 
 -10   9   4        2.44        8.61      5.26 o 
  -9   9   4       96.43      138.86     14.36 o 
  -8   9   4        2.02       12.16      5.71 o 
  -7   9   4        0.29       -4.01      2.68 o 
  -6   9   4        1.05        0.56      3.07 o 
  -5   9   4      501.45      517.03     11.72 o 
  -4   9   4      638.70      573.44     12.00 o 
  -3   9   4      591.18      547.88      9.55 o 
  -2   9   4      679.62      689.87      9.86 o 
  -1   9   4       90.81       99.56      6.06 o 
   0   9   4      503.68      547.28     13.23 o 
   1   9   4     1045.11     1001.68     13.78 o 
   2   9   4       47.48       55.07      3.90 o 
   3   9   4        3.73       11.62      3.21 o 
   4   9   4       63.36       64.64      5.26 o 
   5   9   4      120.57      130.50      7.29 o 
   6   9   4      425.01      440.81     11.70 o 
   7   9   4       20.13       11.58      3.97 o 
   8   9   4        0.19        3.40      4.22 o 
   9   9   4       57.91       69.01     10.65 o 
  10   9   4      169.64      194.46     11.93 o 
 -10  10   4       78.07       85.97      9.04 o 
  -9  10   4        1.70       -2.22      4.50 o 
  -8  10   4        3.92        2.39      4.81 o 
  -7  10   4        3.94        2.48      3.50 o 
  -6  10   4      429.32      413.33     13.97 o 
  -5  10   4      580.21      551.94     11.11 o 
  -4  10   4       23.72       29.70      3.70 o 
  -3  10   4      122.81      123.91      5.57 o 
  -2  10   4       95.57       88.24      4.34 o 
  -1  10   4      434.21      403.65      7.61 o 
   0  10   4       40.71       41.47      3.63 o 
   1  10   4      201.75      188.61      6.19 o 
   2  10   4      263.89      264.55      6.95 o 
   3  10   4      327.03      340.66      9.72 o 
   4  10   4      297.00      323.11      9.70 o 
   5  10   4      263.07      255.03      9.16 o 
   6  10   4       44.25       54.49      5.73 o 
   7  10   4       21.14       14.78      4.08 o 
   8  10   4       17.28       17.22      4.25 o 
   9  10   4        0.05       -0.82      3.54 o 
  10  10   4       18.38       13.39      4.80 o 
 -10  11   4       17.00       23.25     13.48 o 
  -9  11   4        1.19        6.19      5.26 o 
  -8  11   4        4.05        1.61      4.62 o 
  -7  11   4        3.60        5.45      3.54 o 
  -6  11   4       13.00       13.91      3.50 o 
  -5  11   4       24.60       26.64      3.86 o 
  -4  11   4      418.69      402.54      9.47 o 
  -3  11   4       54.02       51.68      4.43 o 
  -2  11   4        0.48       -0.81      2.15 o 
  -1  11   4      103.17      109.32      4.92 o 
   0  11   4        7.47        7.75      3.14 o 
   1  11   4        1.17       -2.64      2.29 o 
   2  11   4        2.40        6.82      2.68 o 
   3  11   4        2.04        0.11      2.84 o 
   4  11   4       68.81       63.14      5.67 o 
   5  11   4       60.71       66.57      5.92 o 
   6  11   4        2.62       -2.24      4.97 o 
   7  11   4       47.31       40.38      5.44 o 
   8  11   4       59.93       50.33      8.07 o 
   9  11   4       68.24       52.22      6.32 o 
  10  11   4       39.00       36.95      7.50 o 
  -9  12   4       50.52       75.97     14.71 o 
  -8  12   4       27.64       23.39      4.78 o 
  -7  12   4        0.93        0.28      3.41 o 
  -6  12   4        0.03        3.60      3.07 o 
  -5  12   4      418.04      412.44     10.18 o 
  -4  12   4       21.27       11.49      3.38 o 
  -3  12   4        2.76        1.05      2.95 o 
  -2  12   4       87.21       98.55      4.98 o 
  -1  12   4      100.51      107.61      5.67 o 
   0  12   4       30.49       20.99      3.29 o 
   1  12   4        9.55        9.59      3.40 o 
   2  12   4        5.60        8.45      3.62 o 
   3  12   4      407.95      392.88     10.98 o 
   4  12   4      159.86      150.05      8.89 o 
   5  12   4       10.84       13.09      4.07 o 
   6  12   4      194.77      205.72     10.93 o 
   7  12   4       19.06       15.31      4.43 o 
   8  12   4        8.12       10.58      4.97 o 
   9  12   4       18.64       12.25      4.50 o 
  -9  13   4       22.59       42.39      8.84 o 
  -8  13   4       22.72       30.17      5.33 o 
  -7  13   4      106.59      120.88      8.03 o 
  -6  13   4       47.31       42.18      5.37 o 
  -5  13   4        1.40        0.66      3.09 o 
  -4  13   4       64.04       55.85      4.89 o 
  -3  13   4      257.81      256.06      8.15 o 
  -2  13   4      932.83      985.52     13.93 o 
  -1  13   4       39.45       49.68      5.59 o 
   0  13   4      136.34      146.09      6.79 o 
   1  13   4      388.61      381.75      9.17 o 
   2  13   4      114.46      121.10      9.65 o 
   3  13   4       42.91       48.16      5.36 o 
   4  13   4       53.32       56.51      5.73 o 
   5  13   4        9.85       11.74      5.80 o 
   6  13   4       40.10       46.05      9.05 o 
   7  13   4      201.03      197.70     10.08 o 
   8  13   4       11.24       17.87      4.70 o 
   9  13   4        0.90       -3.10      3.96 o 
  -8  14   4       47.88       45.11      6.07 o 
  -7  14   4       31.00       26.44      5.04 o 
  -6  14   4      113.96      127.61      8.28 o 
  -5  14   4      207.39      205.37     11.03 o 
  -4  14   4      222.26      267.53      8.57 o 
  -3  14   4      100.28      103.87      8.14 o 
  -2  14   4      910.12      941.26     15.20 o 
  -1  14   4       40.22       38.68      5.60 o 
   0  14   4       41.06       34.49      4.06 o 
   1  14   4       20.90       27.71      3.79 o 
   2  14   4      219.67      212.68      8.52 o 
   3  14   4       20.20       13.73      3.99 o 
   4  14   4        1.95        0.63      3.48 o 
   5  14   4       35.51       35.10      5.23 o 
   6  14   4      293.97      287.42     10.77 o 
   7  14   4       85.76       86.51      7.35 o 
   8  14   4       35.05       36.42      5.86 o 
  -8  15   4       12.77        9.89      4.82 o 
  -7  15   4       19.71       13.12      4.56 o 
  -6  15   4       58.88       51.15      6.01 o 
  -5  15   4       10.85        7.41      4.37 o 
  -4  15   4      161.99      143.89      8.35 o 
  -3  15   4       45.27       52.02      5.67 o 
  -2  15   4        2.10        3.96      2.98 o 
  -1  15   4        5.50        0.00      2.07 o 
   0  15   4       85.27       89.00      5.77 o 
   1  15   4       61.75       54.06      5.50 o 
   2  15   4       35.40       36.88      5.26 o 
   3  15   4       19.91       23.17      4.55 o 
   4  15   4      126.24      115.15      7.95 o 
   5  15   4       45.94       56.43      6.25 o 
   6  15   4       27.62       28.26      5.27 o 
   7  15   4        8.50       18.74      4.86 o 
   8  15   4        9.91       11.39      4.93 o 
  -7  16   4        4.96        4.93      4.44 o 
  -6  16   4        3.92        7.84      4.40 o 
  -5  16   4       91.28       84.20      7.23 o 
  -4  16   4       54.59       54.76      5.92 o 
  -3  16   4       94.03      102.48      7.43 o 
  -2  16   4        4.16        2.25      3.81 o 
  -1  16   4        7.59       17.28      5.28 o 
   0  16   4       48.05       43.79      4.67 o 
   1  16   4       71.44       75.57      6.55 o 
   2  16   4       60.68       58.72      9.04 o 
   3  16   4       89.82       74.18      9.05 o 
   4  16   4       36.15       30.02      5.14 o 
   5  16   4        0.01       -0.80      3.85 o 
   6  16   4        1.84       -4.94      4.60 o 
   7  16   4        8.94        7.79      4.45 o 
  -6  17   4       48.32       46.08      6.74 o 
  -5  17   4       37.32       25.91      6.06 o 
  -4  17   4        0.15       -2.65      4.15 o 
  -3  17   4        0.88        2.54      3.98 o 
  -2  17   4       88.14       89.41      7.08 o 
  -1  17   4        5.98        3.92      3.29 o 
   0  17   4      202.59      222.17      9.72 o 
   1  17   4      112.23      127.28      8.13 o 
   2  17   4        0.34        0.87      3.68 o 
   3  17   4        7.67       10.78      4.36 o 
   4  17   4       13.14       15.36      4.57 o 
   5  17   4        0.31       -1.61      3.83 o 
   6  17   4       24.99       31.48      6.70 o 
  -5  18   4        8.87        0.07      4.95 o 
  -4  18   4        1.51       -1.99      4.44 o 
  -3  18   4       21.47       29.59      5.28 o 
  -2  18   4      100.38       95.19      7.62 o 
  -1  18   4       13.59       21.39      4.17 o 
   0  18   4        0.26        2.34      3.90 o 
   1  18   4        0.24       -2.52      3.53 o 
   2  18   4       41.28       52.48      6.71 o 
   3  18   4       27.63       30.87      5.36 o 
   4  18   4        7.02        4.46      4.22 o 
   5  18   4        0.04       -0.31      4.07 o 
  -4  19   4       23.54       40.92      7.13 o 
  -3  19   4        0.53       -0.98      4.94 o 
  -2  19   4        2.34       -1.39      3.83 o 
  -1  19   4        4.89       -1.40      5.13 o 
   0  19   4       14.62       13.89      4.63 o 
   1  19   4        4.92        2.95      4.97 o 
   2  19   4       29.09       30.41      5.80 o 
   3  19   4        7.70        7.30      4.33 o 
  -1  20   4        3.01        3.93      5.26 o 
   0  20   4        3.14       13.70      4.89 o 
   1  20   4       23.56       21.97      5.38 o 
 -11   1   5       68.24       78.70      8.44 o 
 -10   1   5        3.24        1.94      3.59 o 
  -9   1   5      116.29      124.51      7.85 o 
  -8   1   5        3.85        5.44      3.28 o 
  -7   1   5      229.14      223.74      8.44 o 
  -6   1   5        0.06        0.15      4.41 o 
  -5   1   5        0.05        0.24      2.38 o 
  -4   1   5       39.18       44.78      3.98 o 
  -3   1   5        0.27        1.08      1.42 o 
  -2   1   5     1072.32     1038.65     10.98 o 
  -1   1   5     5277.97     5553.73     43.07 o 
   0   1   5      124.52      162.18      4.08 o 
   1   1   5     4338.83     4438.55     35.37 o 
   2   1   5        0.71       -1.96      1.31 o 
   3   1   5      281.07      286.17      5.95 o 
   4   1   5      362.93      364.38      6.70 o 
   5   1   5        0.62       -0.74      1.89 o 
   6   1   5      554.10      544.35     11.12 o 
   7   1   5      341.81      338.26     13.84 o 
   8   1   5      283.76      247.22     12.74 o 
   9   1   5       66.28       65.74     18.28 o 
  10   1   5        1.22        1.59      4.60 o 
  11   1   5      104.89      129.84     12.54 o 
 -11   2   5      162.53      150.06     10.85 o 
 -10   2   5      120.28      130.89      8.21 o 
  -9   2   5       14.62        9.08      4.92 o 
  -8   2   5       16.73       11.50      3.65 o 
  -7   2   5        4.49        5.46      3.39 o 
  -6   2   5      787.83      744.06     14.52 o 
  -5   2   5       11.91        9.06      4.67 o 
  -4   2   5      274.50      255.50      6.04 o 
  -3   2   5       16.53       21.28      2.43 o 
  -2   2   5     1132.22     1161.34     12.04 o 
  -1   2   5      486.00      458.42      6.71 o 
   0   2   5     2723.67     2807.03     23.99 o 
   1   2   5       62.59       56.00      2.86 o 
   2   2   5      123.49      104.81      3.59 o 
   3   2   5      171.62      139.16      4.82 o 
   4   2   5      710.13      687.62      9.03 o 
   5   2   5      624.68      634.24     11.80 o 
   6   2   5      466.62      475.10     11.61 o 
   7   2   5       46.70       39.02      6.24 o 
   8   2   5      570.92      577.08     19.20 o 
   9   2   5      223.23      251.03     13.65 o 
  10   2   5        0.48       -3.30      4.60 o 
  11   2   5        7.46       12.22      6.08 o 
 -11   3   5       49.36       54.64      7.37 o 
 -10   3   5        1.45       -2.64      3.34 o 
  -9   3   5       16.86       14.72      4.67 o 
  -8   3   5        2.65       -0.96      3.04 o 
  -7   3   5      522.73      482.51     12.14 o 
  -6   3   5       66.80       73.77      5.56 o 
  -5   3   5       63.66       62.39      4.94 o 
  -4   3   5      238.59      243.75      5.98 o 
  -3   3   5       97.35      107.66      4.26 o 
  -2   3   5     1938.81     1847.71     17.25 o 
  -1   3   5      598.30      604.66      8.02 o 
   0   3   5       19.49       26.33      2.15 o 
   1   3   5     2158.78     2199.50     21.74 o 
   2   3   5      299.02      288.42      6.64 o 
   3   3   5        0.62       -2.16      1.44 o 
   4   3   5       48.49       48.78      3.74 o 
   5   3   5       89.71       93.50      5.74 o 
   6   3   5      164.11      160.63      7.35 o 
   7   3   5      143.91      146.72      7.24 o 
   8   3   5      212.68      219.56     10.04 o 
   9   3   5       11.23       10.18      6.01 o 
  10   3   5       32.69       34.15      7.19 o 
  11   3   5       57.40       58.26      9.21 o 
 -11   4   5        9.82       14.40      5.61 o 
 -10   4   5       18.07       15.34      5.43 o 
  -9   4   5      109.12      110.61      7.46 o 
  -8   4   5       73.64       87.67      7.69 o 
  -7   4   5       12.59       24.21      4.91 o 
  -6   4   5      112.48      117.97      8.01 o 
  -5   4   5       84.15       88.48      5.18 o 
  -4   4   5        2.98       -0.32      2.28 o 
  -3   4   5       98.17      121.36      4.91 o 
  -2   4   5       93.14      103.98      3.50 o 
  -1   4   5        0.40        0.41      1.46 o 
   0   4   5       92.74       76.36      3.36 o 
   1   4   5       64.97       81.30      3.52 o 
   2   4   5      509.98      520.67      7.22 o 
   3   4   5        7.49       13.85      2.32 o 
   4   4   5      125.42      122.38      5.62 o 
   5   4   5      121.80      115.20      7.33 o 
   6   4   5       18.35       23.46      4.37 o 
   7   4   5       98.27      104.90      6.71 o 
   8   4   5       70.67       73.54      7.12 o 
   9   4   5      153.58      133.18     11.22 o 
  10   4   5       55.48       50.85      8.49 o 
  11   4   5       25.50       33.41      7.56 o 
 -11   5   5        3.79        9.34      5.43 o 
 -10   5   5        4.44        3.09      6.08 o 
  -9   5   5      100.97       88.78      6.98 o 
  -8   5   5       13.61       26.12      4.59 o 
  -7   5   5      358.22      351.32     14.25 o 
  -6   5   5       51.65       51.59      5.10 o 
  -5   5   5        1.22        0.32      2.15 o 
  -4   5   5        0.46       -0.59      2.05 o 
  -3   5   5      518.60      511.44      9.20 o 
  -2   5   5       74.45       83.87      3.64 o 
  -1   5   5     1654.03     1763.63     17.67 o 
   0   5   5      176.77      187.70      4.62 o 
   1   5   5      566.67      595.71      8.07 o 
   2   5   5        0.04       -1.17      1.75 o 
   3   5   5      539.13      525.07      9.01 o 
   4   5   5       14.92       11.33      3.66 o 
   5   5   5        1.04       -0.87      4.20 o 
   6   5   5      469.14      437.77     12.73 o 
   7   5   5       84.83       77.20      6.00 o 
   8   5   5       39.42       38.98      7.43 o 
   9   5   5        3.57        1.39      4.09 o 
  10   5   5        2.30        0.00      4.80 o 
  11   5   5        2.20        2.73      5.71 o 
 -11   6   5        5.23       10.88      7.56 o 
 -10   6   5      140.37      113.92      9.85 o 
  -9   6   5        0.36       -5.31      4.20 o 
  -8   6   5      155.10      153.92      8.28 o 
  -7   6   5       54.05       42.76      5.07 o 
  -6   6   5        0.32        0.09      3.16 o 
  -5   6   5      423.11      394.01      8.79 o 
  -4   6   5      673.24      654.25     11.37 o 
  -3   6   5       44.41       34.55      3.65 o 
  -2   6   5      287.50      287.78      6.99 o 
  -1   6   5      609.14      574.30      9.99 o 
   0   6   5     1024.03     1006.86     11.74 o 
   1   6   5      671.00      607.03      8.34 o 
   2   6   5        1.09        2.85      1.97 o 
   3   6   5       44.81       39.78      3.24 o 
   4   6   5       57.16       67.08      5.13 o 
   5   6   5     1170.09     1186.04     18.72 o 
   6   6   5       17.41       16.75      3.91 o 
   7   6   5      120.13      113.74      9.45 o 
   8   6   5      375.60      389.76     11.32 o 
   9   6   5      180.05      195.06     11.35 o 
  10   6   5       64.12       53.98      7.26 o 
  11   6   5        0.15       -5.32      5.13 o 
 -11   7   5       17.83        9.71      5.79 o 
 -10   7   5       12.68       24.02      6.33 o 
  -9   7   5       14.87       14.25      5.62 o 
  -8   7   5        3.83        4.43      3.77 o 
  -7   7   5      421.13      393.88     13.00 o 
  -6   7   5        4.77        8.52      3.90 o 
  -5   7   5      152.95      158.55      6.46 o 
  -4   7   5      107.35      106.49      5.40 o 
  -3   7   5       11.49        9.11      2.61 o 
  -2   7   5      937.61      910.45     11.41 o 
  -1   7   5        3.03        3.60      1.88 o 
   0   7   5        0.08        0.98      1.91 o 
   1   7   5      315.73      323.99      7.20 o 
   2   7   5      687.86      672.52     10.83 o 
   3   7   5       46.01       59.01      3.98 o 
   4   7   5        4.18        2.68      3.05 o 
   5   7   5      156.73      160.92      7.94 o 
   6   7   5      314.98      291.09      9.65 o 
   7   7   5        8.61        3.37      3.46 o 
   8   7   5       52.47       48.02      5.31 o 
   9   7   5        4.65        3.47      6.45 o 
  10   7   5       23.85       20.78      8.15 o 
 -10   8   5       26.11       30.49      6.73 o 
  -9   8   5       24.62       29.74      6.48 o 
  -8   8   5       13.54       11.59      4.17 o 
  -7   8   5       43.22       38.29      5.50 o 
  -6   8   5       45.28       41.39      4.21 o 
  -5   8   5       16.61       21.93      3.55 o 
  -4   8   5       65.40       60.24      4.59 o 
  -3   8   5      510.86      499.71      9.92 o 
  -2   8   5       31.28       32.61      2.89 o 
  -1   8   5      274.99      225.72      5.62 o 
   0   8   5       58.89       71.80      4.31 o 
   1   8   5        2.96       -0.37      2.54 o 
   2   8   5      385.39      386.49      9.81 o 
   3   8   5       48.22       47.99      4.70 o 
   4   8   5       48.59       52.40      5.12 o 
   5   8   5      642.93      646.64     13.89 o 
   6   8   5       28.67       37.99      4.88 o 
   7   8   5      624.07      582.27     13.75 o 
   8   8   5       39.69       39.47      5.33 o 
   9   8   5       93.87       91.51      8.55 o 
  10   8   5       23.99       21.81      5.99 o 
 -10   9   5        0.46       -4.59      4.88 o 
  -9   9   5       41.88       38.44      7.02 o 
  -8   9   5       15.87       21.54      5.97 o 
  -7   9   5       18.09       14.22      4.33 o 
  -6   9   5       18.91       15.84      3.58 o 
  -5   9   5        8.83        6.81      3.24 o 
  -4   9   5      351.50      335.73      8.68 o 
  -3   9   5      947.91      914.93     15.20 o 
  -2   9   5      146.16      134.68      7.24 o 
  -1   9   5      183.41      186.43      6.20 o 
   0   9   5       21.82       16.69      2.96 o 
   1   9   5      433.23      424.63      8.93 o 
   2   9   5      144.36      155.81     11.00 o 
   3   9   5      151.85      161.85      7.81 o 
   4   9   5       59.80       60.71      5.49 o 
   5   9   5      100.52      104.73      7.10 o 
   6   9   5        0.55        3.66      3.62 o 
   7   9   5       10.12        9.31      3.90 o 
   8   9   5       68.09       79.37      7.09 o 
   9   9   5        0.04        2.35      3.90 o 
  10   9   5        0.02       -0.33      4.68 o 
 -10  10   5       57.15       53.55      7.83 o 
  -9  10   5      131.63      140.91     13.23 o 
  -8  10   5       21.27       24.14      7.19 o 
  -7  10   5       42.28       25.49      6.50 o 
  -6  10   5       57.71       61.50      5.84 o 
  -5  10   5      600.27      592.39     13.34 o 
  -4  10   5      545.13      573.93     12.84 o 
  -3  10   5      291.03      299.22      8.15 o 
  -2  10   5        0.00        0.10      2.50 o 
  -1  10   5      365.71      381.63     13.64 o 
   0  10   5      618.63      620.51     11.13 o 
   1  10   5       55.46       58.92      4.36 o 
   2  10   5      209.27      210.68      7.91 o 
   3  10   5      345.95      334.54      9.85 o 
   4  10   5      286.27      276.61      9.80 o 
   5  10   5      716.57      689.61     23.82 o 
   6  10   5      423.04      413.22     18.13 o 
   7  10   5       66.84       66.59      7.84 o 
   8  10   5       40.23       42.82      8.75 o 
   9  10   5      117.67      109.70     12.66 o 
  -9  11   5        5.94       11.91      5.76 o 
  -8  11   5        1.12        8.42      4.98 o 
  -7  11   5       61.59       54.94      7.20 o 
  -6  11   5       22.60       19.87      3.71 o 
  -5  11   5      366.51      362.26      9.61 o 
  -4  11   5      394.80      408.16     11.04 o 
  -3  11   5      137.69      140.56      6.77 o 
  -2  11   5       52.56       55.79      4.65 o 
  -1  11   5       54.33       46.97      4.14 o 
   0  11   5      280.31      272.79      8.95 o 
   1  11   5      343.43      327.18     13.29 o 
   2  11   5      129.22      146.74      7.77 o 
   3  11   5       12.64       11.34      3.83 o 
   4  11   5       51.68       49.92      5.35 o 
   5  11   5       76.45       67.33      6.07 o 
   6  11   5      220.00      225.35     10.01 o 
   7  11   5       17.84       17.71      4.60 o 
   8  11   5        1.23        1.96      3.85 o 
   9  11   5        7.33        5.44      4.55 o 
  -9  12   5       18.33       24.85      6.53 o 
  -8  12   5        4.52       16.77      6.91 o 
  -7  12   5       12.39        6.19      4.88 o 
  -6  12   5       48.43       57.07      5.23 o 
  -5  12   5        0.65       -0.65      3.10 o 
  -4  12   5       15.99        9.43      3.18 o 
  -3  12   5      316.99      315.80      8.96 o 
  -2  12   5      305.68      318.89      9.98 o 
  -1  12   5      488.94      483.32     10.32 o 
   0  12   5       76.10       91.16      7.71 o 
   1  12   5       57.78       57.56      4.64 o 
   2  12   5       98.61       95.71      6.64 o 
   3  12   5       28.25       21.09      4.25 o 
   4  12   5       20.09       16.61      4.17 o 
   5  12   5        0.14        2.84      3.66 o 
   6  12   5       13.24       26.12      5.58 o 
   7  12   5      241.99      203.34     10.18 o 
   8  12   5       20.81       19.00      4.82 o 
   9  12   5       88.39       88.59      7.61 o 
  -8  13   5       77.85       78.96      8.58 o 
  -7  13   5       17.87       20.67      5.76 o 
  -6  13   5       43.53       36.67      4.77 o 
  -5  13   5        6.92        5.71      3.51 o 
  -4  13   5       26.20       32.28      5.25 o 
  -3  13   5      150.60      143.46      7.99 o 
  -2  13   5       23.42       24.42      4.54 o 
  -1  13   5      132.15      145.94      6.84 o 
   0  13   5       37.06       32.29      5.54 o 
   1  13   5      141.82      147.52      9.49 o 
   2  13   5        1.50       -4.20      2.80 o 
   3  13   5        1.54        4.12      3.44 o 
   4  13   5        0.07       -4.69      3.22 o 
   5  13   5       36.42       25.20      6.26 o 
   6  13   5        1.82        2.96      3.74 o 
   7  13   5       12.67       15.06      4.97 o 
   8  13   5       60.55       48.52      6.40 o 
  -8  14   5       13.19       14.18      7.98 o 
  -7  14   5        0.01        0.13      4.52 o 
  -6  14   5       31.71       35.73      5.65 o 
  -5  14   5       64.22       63.61      5.64 o 
  -4  14   5       76.16       78.61      6.62 o 
  -3  14   5       48.17       40.62      5.25 o 
  -2  14   5       49.87       58.85      5.85 o 
  -1  14   5      124.99      135.38      7.90 o 
   0  14   5       97.96       76.71      6.25 o 
   1  14   5        9.41        2.34      4.45 o 
   2  14   5        0.46       -5.48      3.65 o 
   3  14   5      116.63      127.54      7.97 o 
   4  14   5       27.97       30.40      4.91 o 
   5  14   5      106.95      102.26      7.69 o 
   6  14   5       82.14       85.24      7.38 o 
   7  14   5        0.34       -2.19      3.83 o 
   8  14   5       34.15       37.13      6.21 o 
  -7  15   5      154.52      138.69      9.24 o 
  -6  15   5      124.15      128.07      8.62 o 
  -5  15   5       23.67       20.38      4.77 o 
  -4  15   5      158.88      154.24      8.87 o 
  -3  15   5        1.12        4.35      3.77 o 
  -2  15   5        3.49        3.59      3.82 o 
  -1  15   5       22.06       33.84      6.41 o 
   0  15   5       91.85       91.96      7.61 o 
   1  15   5      206.58      219.91      9.21 o 
   2  15   5      145.76      151.68     13.57 o 
   3  15   5       24.34       26.44      5.03 o 
   4  15   5       72.32       74.34      6.75 o 
   5  15   5       11.41       12.82      4.45 o 
   6  15   5       43.06       52.66      6.52 o 
   7  15   5       60.43       60.36      6.81 o 
  -6  16   5        8.88       20.97      5.93 o 
  -5  16   5        0.32        1.15      4.50 o 
  -4  16   5        0.01       -1.93      5.20 o 
  -3  16   5       30.37       14.41      6.27 o 
  -2  16   5      104.57      112.51      7.94 o 
  -1  16   5       65.34       67.06     10.01 o 
   0  16   5       94.05       88.24      6.99 o 
   1  16   5        5.35        7.84      3.98 o 
   2  16   5        0.00        2.02      3.52 o 
   3  16   5        8.65       11.18      4.26 o 
   4  16   5        4.46       -1.98      3.52 o 
   5  16   5        9.53       10.47      4.23 o 
   6  16   5        3.35       -1.93      4.03 o 
  -5  17   5        0.30       -0.54      4.65 o 
  -4  17   5        4.22       -0.88      3.96 o 
  -3  17   5        2.55        6.01      4.22 o 
  -2  17   5       26.45       31.07      5.43 o 
  -1  17   5       17.91       13.70      4.90 o 
   0  17   5        0.42       -1.15      6.87 o 
   1  17   5        6.19       -0.35      3.69 o 
   2  17   5        0.10        1.34      3.83 o 
   3  17   5        0.90        0.12      3.62 o 
   4  17   5        0.88        0.47      3.98 o 
   5  17   5       15.75       12.61      5.64 o 
  -4  18   5        2.52        4.18      5.02 o 
  -3  18   5        1.13        1.11      4.46 o 
  -2  18   5       11.06        8.13      4.66 o 
  -1  18   5       12.53        1.39      5.50 o 
   0  18   5        9.86        6.01      5.14 o 
   1  18   5        1.93        4.94      4.18 o 
   2  18   5        3.96        2.03      4.73 o 
   3  18   5       39.73       44.57      6.01 o 
   4  18   5       24.40       21.19      5.27 o 
  -2  19   5       11.48       12.34      4.91 o 
  -1  19   5       30.16       22.73      6.29 o 
   0  19   5        1.19       -6.06      4.84 o 
   1  19   5       64.72       61.19      6.80 o 
   2  19   5       63.74       53.22      6.74 o 
 -11   0   6       19.70       20.72      6.99 o 
 -10   0   6        2.07        7.34      5.77 o 
  -9   0   6      357.00      338.67     15.87 o 
  -8   0   6      108.73      129.01     12.79 o 
  -7   0   6      164.00      144.58     11.59 o 
  -6   0   6      351.75      321.44     22.98 o 
  -5   0   6      236.35      237.20     11.63 o 
  -4   0   6      519.74      402.42     14.39 o 
  -3   0   6        3.61        2.58      3.49 o 
  -2   0   6      229.12      214.65      9.23 o 
  -1   0   6      300.63      332.00      8.52 o 
   0   0   6     1126.43     1118.12     17.71 o 
   1   0   6      876.81      835.42     14.84 o 
   2   0   6      798.26      788.50     14.24 o 
   3   0   6       11.59       19.26      3.49 o 
   4   0   6      346.67      324.26      9.26 o 
   5   0   6     2018.87     1883.14     33.88 o 
   6   0   6     1007.68     1051.25     36.56 o 
   7   0   6      459.91      503.43     25.07 o 
   8   0   6      390.83      300.81     20.89 o 
   9   0   6       36.26       49.61     11.49 o 
  10   0   6      237.13      217.77     21.41 o 
  11   0   6       24.46        9.92      9.40 o 
 -11   1   6        0.18        8.81      4.50 o 
 -10   1   6       24.31       17.63      4.51 o 
  -9   1   6       16.23       10.69      4.53 o 
  -8   1   6       52.16       53.34      5.66 o 
  -7   1   6       62.28       54.27      5.43 o 
  -6   1   6      250.05      254.22      9.11 o 
  -5   1   6        0.23        1.46      2.88 o 
  -4   1   6        0.61        3.41      2.74 o 
  -3   1   6       46.10       45.97      4.90 o 
  -2   1   6      163.17      159.22      4.11 o 
  -1   1   6       72.75       71.13      3.42 o 
   0   1   6      384.92      368.37      6.52 o 
   1   1   6       86.01       87.90      3.78 o 
   2   1   6       64.84       65.58      3.69 o 
   3   1   6      902.34      918.52     12.25 o 
   4   1   6      340.55      339.72      7.60 o 
   5   1   6       71.42       74.87      5.27 o 
   6   1   6     1152.28     1134.01     26.77 o 
   7   1   6      145.70      102.40      9.60 o 
   8   1   6        0.15       -3.92      4.06 o 
   9   1   6       41.05       39.48      8.62 o 
  10   1   6       51.01       54.88      8.86 o 
  11   1   6        1.36       -0.14      5.34 o 
 -11   2   6        0.27        2.94      5.02 o 
 -10   2   6        2.03        0.24      4.75 o 
  -9   2   6       12.40        5.19      3.59 o 
  -8   2   6       40.72       45.31      5.35 o 
  -7   2   6      115.60      115.62      7.35 o 
  -6   2   6      604.55      600.09     21.71 o 
  -5   2   6       74.50       89.12      6.03 o 
  -4   2   6      446.25      442.57     10.76 o 
  -3   2   6       74.78       78.76      5.91 o 
  -2   2   6       32.76       37.82      2.73 o 
  -1   2   6       25.28       24.88      2.29 o 
   0   2   6        4.34        7.63      1.88 o 
   1   2   6        0.02        0.43      1.59 o 
   2   2   6      103.43       94.74      3.93 o 
   3   2   6      241.94      255.14      7.29 o 
   4   2   6      161.66      153.45     14.00 o 
   5   2   6        2.23        4.00      3.05 o 
   6   2   6       11.92        9.52      3.57 o 
   7   2   6        5.60        6.39      5.22 o 
   8   2   6       23.94       21.14      6.08 o 
   9   2   6       72.59       66.78      8.88 o 
  10   2   6       20.06       17.49      6.65 o 
 -11   3   6        3.82        3.81      4.92 o 
 -10   3   6        7.59        6.45      4.06 o 
  -9   3   6        0.64        2.41      3.63 o 
  -8   3   6      113.97      114.64      7.69 o 
  -7   3   6      301.58      293.06      9.85 o 
  -6   3   6      202.57      213.04      8.44 o 
  -5   3   6       69.53       71.42      5.55 o 
  -4   3   6      269.64      275.33      8.71 o 
  -3   3   6      103.58      101.67      4.71 o 
  -2   3   6      902.21      891.25     12.64 o 
  -1   3   6      885.19      892.44     10.93 o 
   0   3   6       43.00       54.38      3.16 o 
   1   3   6       49.70       52.87      3.27 o 
   2   3   6      254.52      248.71      5.44 o 
   3   3   6      588.93      583.00     10.00 o 
   4   3   6      243.49      254.47      8.37 o 
   5   3   6        1.21       -2.26      2.71 o 
   6   3   6     1898.22     1788.51     24.59 o 
   7   3   6      479.06      412.20     41.52 o 
   8   3   6        0.28        3.82      4.60 o 
   9   3   6       50.80       53.27     10.71 o 
  10   3   6        0.11       -0.60      6.01 o 
 -10   4   6        0.17        2.66      3.77 o 
  -9   4   6       44.60       53.87      5.90 o 
  -8   4   6      214.01      212.52     12.29 o 
  -7   4   6        1.31       -0.58      3.36 o 
  -6   4   6      108.58      106.41      6.88 o 
  -5   4   6       98.29       84.40      7.99 o 
  -4   4   6        7.21        6.00      3.77 o 
  -3   4   6      415.56      417.72      8.52 o 
  -2   4   6      227.21      208.04      6.11 o 
  -1   4   6      128.00      140.78      6.74 o 
   0   4   6      401.38      408.15      7.01 o 
   1   4   6      341.69      329.95      6.94 o 
   2   4   6      462.61      453.60      8.68 o 
   3   4   6      210.27      209.94      6.27 o 
   4   4   6       63.94       70.70      7.39 o 
   5   4   6      638.33      590.02     25.25 o 
   6   4   6        6.17        7.04      3.47 o 
   7   4   6       57.85       59.95      7.11 o 
   8   4   6       59.68       50.54      9.40 o 
   9   4   6        5.77       18.54      6.28 o 
  10   4   6      139.28      138.55     12.92 o 
 -10   5   6       46.70       67.31      8.24 o 
  -9   5   6       17.46       20.48      4.56 o 
  -8   5   6       42.45       43.86      5.39 o 
  -7   5   6      383.10      344.06     10.88 o 
  -6   5   6      359.61      393.29     11.31 o 
  -5   5   6      571.80      595.79     13.43 o 
  -4   5   6       35.94       37.85      4.45 o 
  -3   5   6       42.11       34.47      3.38 o 
  -2   5   6       25.58       21.31      2.94 o 
  -1   5   6      107.71       85.59      3.90 o 
   0   5   6     1156.44     1126.08     13.00 o 
   1   5   6      113.47       97.37      4.83 o 
   2   5   6        7.09        5.52      2.69 o 
   3   5   6      273.80      283.96      7.22 o 
   4   5   6     2493.15     2412.43     29.76 o 
   5   5   6      215.92      202.16      9.42 o 
   6   5   6      103.50       82.55      7.08 o 
   7   5   6       44.86       49.83      5.21 o 
   8   5   6       24.65       32.91      6.89 o 
   9   5   6        3.25        0.48     11.49 o 
  10   5   6      102.33       99.47     11.26 o 
 -10   6   6       25.00       22.42      6.32 o 
  -9   6   6        0.00        3.67      3.95 o 
  -8   6   6      214.28      186.71     16.07 o 
  -7   6   6       19.09       13.96      4.90 o 
  -6   6   6      666.27      677.17     17.25 o 
  -5   6   6      704.74      675.90     16.73 o 
  -4   6   6      286.01      275.77     11.28 o 
  -3   6   6       30.62       32.94      3.53 o 
  -2   6   6      415.19      442.94      9.04 o 
  -1   6   6        1.24        0.73      1.90 o 
   0   6   6       14.24       20.34      2.36 o 
   1   6   6       50.16       60.29      4.06 o 
   2   6   6        0.46       -0.62      2.08 o 
   3   6   6      100.14      104.98      6.26 o 
   4   6   6      474.20      488.44     14.32 o 
   5   6   6      652.93      667.56     16.61 o 
   6   6   6       54.94       63.59      7.28 o 
   7   6   6       50.71       52.41      6.45 o 
   8   6   6      125.86      122.59      9.24 o 
   9   6   6       13.65        9.78      9.92 o 
  10   6   6       36.92       24.81      6.90 o 
 -10   7   6        0.03       -8.09      5.91 o 
  -9   7   6        0.61        4.24      6.62 o 
  -8   7   6       16.25       10.14      4.37 o 
  -7   7   6       98.33      106.12      7.55 o 
  -6   7   6      507.28      540.88     13.55 o 
  -5   7   6      366.81      315.33     12.59 o 
  -4   7   6        0.27        1.02      2.64 o 
  -3   7   6        6.59        8.49      3.22 o 
  -2   7   6        1.15       -3.19      2.13 o 
  -1   7   6      464.06      470.12      8.10 o 
   0   7   6        0.07        0.52      2.00 o 
   1   7   6       84.09       86.75      4.74 o 
   2   7   6       11.22        9.83      2.71 o 
   3   7   6      176.05      199.00      7.97 o 
   4   7   6      120.04      109.16      6.69 o 
   5   7   6      205.67      218.84      8.61 o 
   6   7   6      961.03      925.36     22.31 o 
   7   7   6       81.41       78.45      6.49 o 
   8   7   6       63.14       61.88      7.94 o 
   9   7   6        1.66       -5.79      3.86 o 
  10   7   6        5.07        7.31      6.28 o 
 -10   8   6        0.27        4.19      5.89 o 
  -9   8   6        5.00       -2.73      5.32 o 
  -8   8   6       49.01       51.15      6.24 o 
  -7   8   6        0.14       -1.44      3.64 o 
  -6   8   6      244.90      231.52      9.63 o 
  -5   8   6      126.16      116.56     11.26 o 
  -4   8   6       10.42       12.00      3.27 o 
  -3   8   6      610.97      612.85     11.50 o 
  -2   8   6      620.07      611.54     11.28 o 
  -1   8   6       71.79       79.27      4.67 o 
   0   8   6       45.52       44.99      4.39 o 
   1   8   6       54.15       50.64      3.99 o 
   2   8   6        0.29        4.98      2.64 o 
   3   8   6      328.55      325.39      9.95 o 
   4   8   6      387.41      373.45     14.25 o 
   5   8   6       20.29       11.26      3.81 o 
   6   8   6       31.34       33.08      8.14 o 
   7   8   6       17.97       21.20      4.44 o 
   8   8   6       46.59       48.17      5.70 o 
   9   8   6        0.09        2.61      5.42 o 
  -9   9   6       77.90       76.77      9.01 o 
  -8   9   6       22.22        9.23      4.51 o 
  -7   9   6      231.22      225.03     10.50 o 
  -6   9   6       74.19       79.10      6.67 o 
  -5   9   6       37.96       28.48      4.86 o 
  -4   9   6       18.84       22.79      3.86 o 
  -3   9   6      582.04      585.27     11.55 o 
  -2   9   6      391.71      361.07      8.96 o 
  -1   9   6      183.09      168.92      7.57 o 
   0   9   6      188.60      192.17      9.73 o 
   1   9   6       70.64       78.00      4.85 o 
   2   9   6        0.09       -0.28      3.00 o 
   3   9   6      402.14      411.53     11.13 o 
   4   9   6      800.47      765.06     15.76 o 
   5   9   6      154.86      160.14      9.80 o 
   6   9   6       91.38       80.13      6.70 o 
   7   9   6       44.03       63.84      6.40 o 
   8   9   6      302.27      320.57     19.60 o 
   9   9   6        5.11        0.03      4.65 o 
  -9  10   6        7.61       12.12      8.89 o 
  -8  10   6       34.53       41.14      7.08 o 
  -7  10   6       18.74       15.08      4.75 o 
  -6  10   6       49.97       50.44      5.84 o 
  -5  10   6      222.89      208.49      9.23 o 
  -4  10   6       44.31       44.49      5.60 o 
  -3  10   6       47.29       61.37      5.53 o 
  -2  10   6       39.11       43.20      4.95 o 
  -1  10   6       26.22       24.47      4.18 o 
   0  10   6       73.87       74.42      5.55 o 
   1  10   6      149.08      148.89      7.89 o 
   2  10   6       48.05       38.59      4.82 o 
   3  10   6      103.45      107.02      6.90 o 
   4  10   6      185.21      210.55      9.22 o 
   5  10   6      470.30      450.79     14.10 o 
   6  10   6       26.02       35.83      5.33 o 
   7  10   6       14.44       16.86      4.46 o 
   8  10   6        1.88        2.94      4.25 o 
   9  10   6       11.80       -0.18      4.50 o 
  -8  11   6       96.28       99.71     10.47 o 
  -7  11   6       42.11       47.04      5.70 o 
  -6  11   6        1.15       -1.79      4.00 o 
  -5  11   6       70.55       65.66      5.42 o 
  -4  11   6        5.10        9.04      3.46 o 
  -3  11   6       11.88       10.19      3.79 o 
  -2  11   6       30.41       19.61      4.21 o 
  -1  11   6      222.02      236.65      9.20 o 
   0  11   6       84.28       83.49      5.29 o 
   1  11   6       49.58       53.92      5.33 o 
   2  11   6       76.52       72.86      8.67 o 
   3  11   6        0.92        4.60      4.07 o 
   4  11   6       91.27       95.96      6.98 o 
   5  11   6       27.07       31.20      9.12 o 
   6  11   6        9.08        3.70      4.23 o 
   7  11   6       28.38       22.96      5.12 o 
   8  11   6      135.17      129.32     15.90 o 
  -8  12   6       11.94       12.64      5.67 o 
  -7  12   6        4.49        6.86      5.14 o 
  -6  12   6      103.20      102.33      7.80 o 
  -5  12   6        0.61        2.47      2.99 o 
  -4  12   6       21.29       20.18      6.91 o 
  -3  12   6      187.00      208.03      9.29 o 
  -2  12   6      116.10      115.32      7.43 o 
  -1  12   6        0.44       -4.14      3.23 o 
   0  12   6      335.02      349.52     10.48 o 
   1  12   6       58.04       56.09      5.50 o 
   2  12   6        1.18        2.74      5.58 o 
   3  12   6        1.91       -0.35      3.34 o 
   4  12   6      203.83      205.00      9.86 o 
   5  12   6      103.80      109.59      7.73 o 
   6  12   6       53.57       53.52      6.18 o 
   7  12   6       11.34       13.18      4.52 o 
   8  12   6       41.54       38.25      6.03 o 
  -7  13   6       95.78       96.96      9.40 o 
  -6  13   6       19.34       18.31      5.03 o 
  -5  13   6        0.83       -4.89      3.26 o 
  -4  13   6       10.12       13.47      4.00 o 
  -3  13   6       68.45       66.37      6.23 o 
  -2  13   6      220.91      236.59      9.46 o 
  -1  13   6        5.19        7.46      3.77 o 
   0  13   6       50.07       61.43      5.87 o 
   1  13   6       23.63       19.78      7.07 o 
   2  13   6        0.02       -1.83      3.46 o 
   3  13   6      117.73      128.65      8.06 o 
   4  13   6       42.28       46.04      5.70 o 
   5  13   6        6.46        3.84      3.96 o 
   6  13   6        1.25       -2.33      3.52 o 
   7  13   6       91.92      105.12      8.25 o 
  -7  14   6       62.64       44.42      7.61 o 
  -6  14   6        0.55        3.19      4.84 o 
  -5  14   6       38.05       43.42      5.68 o 
  -4  14   6       15.27       14.83      4.37 o 
  -3  14   6       79.65       93.04     10.73 o 
  -2  14   6        0.69       -2.41      3.64 o 
  -1  14   6        0.08        1.68      3.77 o 
   0  14   6       82.19       75.48      6.86 o 
   1  14   6      211.34      179.69     11.81 o 
   2  14   6      193.87      195.65     13.64 o 
   3  14   6       68.79       63.61      6.36 o 
   4  14   6        9.23        4.76      3.93 o 
   5  14   6       70.36       68.36      6.84 o 
   6  14   6       30.79       32.42      5.54 o 
   7  14   6        0.27        4.09      4.73 o 
  -6  15   6       14.59        8.25      7.31 o 
  -5  15   6        6.05        1.64      4.18 o 
  -4  15   6       12.85       14.03      4.75 o 
  -3  15   6       45.76       51.34      6.15 o 
  -2  15   6        0.08       -4.50      3.55 o 
  -1  15   6      110.88      103.47      7.58 o 
   0  15   6        0.13       -2.27      4.37 o 
   1  15   6        3.80        3.86      3.57 o 
   2  15   6        7.80       19.63      5.45 o 
   3  15   6       10.40        1.76      3.75 o 
   4  15   6       11.74        5.39      4.01 o 
   5  15   6       15.82       15.92      4.91 o 
   6  15   6        3.75        9.20      4.57 o 
  -5  16   6        5.22       -4.30      3.85 o 
  -4  16   6        1.13        0.85      4.16 o 
  -3  16   6        5.56       -0.14      4.12 o 
  -2  16   6       68.98       84.28      7.30 o 
  -1  16   6       76.64       83.14      7.72 o 
   0  16   6        7.32       -1.67      4.44 o 
   1  16   6        1.62       -3.72      4.18 o 
   2  16   6        0.01       -3.19      4.28 o 
   3  16   6        8.78        7.31      6.15 o 
   4  16   6        0.58        0.34      4.03 o 
   5  16   6        9.64        0.49      4.42 o 
  -4  17   6        0.98       -2.43      4.09 o 
  -3  17   6       13.79        6.75      4.55 o 
  -2  17   6      106.23      113.82      8.48 o 
  -1  17   6        1.68        2.27      4.90 o 
   0  17   6        3.87       -4.03      4.56 o 
   1  17   6        4.71        8.98      5.21 o 
   2  17   6        1.12        2.85      6.26 o 
   3  17   6        0.44       -2.08      3.89 o 
   4  17   6        0.96       -2.64      5.07 o 
  -2  18   6       14.32       11.66      5.05 o 
  -1  18   6       42.29       57.57      8.01 o 
   0  18   6        6.06        9.82      5.47 o 
   1  18   6      107.67      119.26     10.27 o 
 -10   1   7       48.63       50.67      8.22 o 
  -9   1   7        1.94        1.44      4.82 o 
  -8   1   7       49.14       45.07      6.53 o 
  -7   1   7        0.03        6.30      3.67 o 
  -6   1   7      533.04      524.96     23.29 o 
  -5   1   7       72.71       89.05      6.51 o 
  -4   1   7      739.15      725.49     14.74 o 
  -3   1   7      284.38      274.46      8.80 o 
  -2   1   7      166.72      175.24      7.04 o 
  -1   1   7       72.17       80.36      3.88 o 
   0   1   7      789.21      759.23     10.40 o 
   1   1   7       40.93       46.02      3.25 o 
   2   1   7       87.05       78.26      3.96 o 
   3   1   7        0.06        0.89      2.63 o 
   4   1   7      327.71      322.46      9.07 o 
   5   1   7      369.64      353.98     11.67 o 
   6   1   7       30.63       57.75      8.36 o 
   7   1   7       19.20       11.75      5.54 o 
   8   1   7      254.20      246.01     13.84 o 
   9   1   7       44.56       33.24      9.66 o 
  10   1   7        0.59       -4.12      5.13 o 
 -10   2   7        5.46       -0.82      3.96 o 
  -9   2   7        3.73        9.58      4.12 o 
  -8   2   7      308.51      331.75     13.12 o 
  -7   2   7      859.65      872.21     17.75 o 
  -6   2   7        1.44        2.31      3.36 o 
  -5   2   7     1181.33     1106.10     19.31 o 
  -4   2   7      232.51      229.89      8.65 o 
  -3   2   7     1845.83     1765.48     24.61 o 
  -2   2   7      641.19      617.55     12.70 o 
  -1   2   7      139.45      135.02      4.65 o 
   0   2   7      248.10      274.88      6.18 o 
   1   2   7       94.12       85.30      4.14 o 
   2   2   7     1002.28      927.96     16.58 o 
   3   2   7     2254.15     2195.72     24.18 o 
   4   2   7      585.97      549.11     11.63 o 
   5   2   7      821.32      801.78     18.38 o 
   6   2   7       55.38       48.74     11.23 o 
   7   2   7      411.48      411.54     16.62 o 
   8   2   7      495.98      466.07     18.65 o 
   9   2   7      134.46      134.06     18.28 o 
  10   2   7       52.16       56.81     13.06 o 
 -10   3   7       50.05       37.72      5.80 o 
  -9   3   7        6.49        5.14      4.82 o 
  -8   3   7      286.80      242.97     11.23 o 
  -7   3   7      157.16      140.29      8.47 o 
  -6   3   7       13.48       14.94      3.90 o 
  -5   3   7        0.11       -2.41      3.21 o 
  -4   3   7      994.80      983.70     19.62 o 
  -3   3   7        0.11       -3.52      2.80 o 
  -2   3   7      279.40      250.81      6.94 o 
  -1   3   7      395.53      378.30      8.30 o 
   0   3   7      168.85      176.39      6.23 o 
   1   3   7      127.74      142.82      5.65 o 
   2   3   7      177.65      170.27      6.95 o 
   3   3   7      899.18      858.91     13.15 o 
   4   3   7        7.90        8.77      3.77 o 
   5   3   7       36.66       32.16      4.50 o 
   6   3   7      190.12      199.48     10.27 o 
   7   3   7      130.52      122.69     10.89 o 
   8   3   7      136.36      140.15     20.89 o 
   9   3   7      204.60      226.05     15.69 o 
  10   3   7        0.44       -1.57     10.97 o 
 -10   4   7        0.20        5.64      4.60 o 
  -9   4   7       21.98       17.21      4.65 o 
  -8   4   7       10.47        4.59      3.90 o 
  -7   4   7       71.21       78.16      6.65 o 
  -6   4   7        0.04        0.22      3.24 o 
  -5   4   7        1.64       -0.94      4.30 o 
  -4   4   7      404.29      411.38     11.26 o 
  -3   4   7        1.31       -0.85      3.47 o 
  -2   4   7      230.14      224.05      6.77 o 
  -1   4   7      142.16      145.50      6.18 o 
   0   4   7        2.08        3.58      2.09 o 
   1   4   7       79.57       79.39      5.80 o 
   2   4   7       29.50       31.16      3.54 o 
   3   4   7        2.15        2.56      2.49 o 
   4   4   7      809.68      818.05     15.21 o 
   5   4   7      170.59      166.38      8.09 o 
   6   4   7      159.24      175.65      9.49 o 
   7   4   7       13.49       18.26      5.87 o 
   8   4   7       60.56       50.22      8.12 o 
   9   4   7        0.06        0.52      5.17 o 
 -10   5   7       11.50       21.00      5.10 o 
  -9   5   7        1.19        5.05      4.12 o 
  -8   5   7        1.28        1.40      4.30 o 
  -7   5   7        9.68        7.69      3.94 o 
  -6   5   7      194.68      197.61      9.41 o 
  -5   5   7       81.00       77.85      6.28 o 
  -4   5   7      758.16      793.92     25.29 o 
  -3   5   7        0.86        0.24      3.07 o 
  -2   5   7       66.08       67.87      4.75 o 
  -1   5   7       16.63       20.39      3.11 o 
   0   5   7      107.75       95.11      4.94 o 
   1   5   7      135.24      143.52      9.35 o 
   2   5   7       13.14       11.49      3.03 o 
   3   5   7        4.38       -0.61      3.17 o 
   4   5   7       26.19       33.99      4.49 o 
   5   5   7       42.72       48.76      5.21 o 
   6   5   7      164.81      164.41      9.92 o 
   7   5   7       25.58       23.65      6.02 o 
   8   5   7      194.99      189.11     27.68 o 
   9   5   7       18.70        6.74      5.87 o 
  -9   6   7       21.47       23.13      5.15 o 
  -8   6   7       83.99       89.66      7.57 o 
  -7   6   7        7.98        8.55      4.06 o 
  -6   6   7        1.96        1.84      3.77 o 
  -5   6   7       15.97       18.53      4.32 o 
  -4   6   7      275.37      272.55      9.52 o 
  -3   6   7      806.14      858.25     30.68 o 
  -2   6   7      197.04      216.70      6.91 o 
  -1   6   7       83.07       76.21      5.50 o 
   0   6   7       17.19       13.90      2.91 o 
   1   6   7      226.38      224.75      6.88 o 
   2   6   7      559.76      539.86     10.47 o 
   3   6   7      936.19      936.76     17.26 o 
   4   6   7      129.11      125.82      7.30 o 
   5   6   7       80.60       65.68      5.73 o 
   6   6   7       44.77       50.85      5.46 o 
   7   6   7        0.09        4.21      3.12 o 
   8   6   7       54.73       46.48      8.12 o 
   9   6   7        2.04       -1.57      4.80 o 
  -9   7   7       35.45       44.03      6.12 o 
  -8   7   7       20.38       12.96      7.13 o 
  -7   7   7       77.83       66.55      7.91 o 
  -6   7   7        2.74       -0.82      3.28 o 
  -5   7   7      280.10      280.23     10.03 o 
  -4   7   7      427.58      384.61     11.13 o 
  -3   7   7      103.47      118.16      6.59 o 
  -2   7   7      435.32      421.28      9.43 o 
  -1   7   7      612.21      604.77     12.84 o 
   0   7   7       51.34       64.05      4.49 o 
   1   7   7      134.54      141.65      6.15 o 
   2   7   7       63.50       55.53      4.43 o 
   3   7   7      557.70      545.51     16.28 o 
   4   7   7      296.24      299.45      9.77 o 
   5   7   7      119.13      120.04      7.62 o 
   6   7   7      272.88      246.07      9.69 o 
   7   7   7       95.64       93.89      7.24 o 
   8   7   7      228.57      209.57     14.95 o 
   9   7   7      280.64      259.60     18.28 o 
  -9   8   7       76.60       87.12      9.46 o 
  -8   8   7        3.56        3.05      3.92 o 
  -7   8   7      139.94      134.54     10.12 o 
  -6   8   7        1.31       -3.90      3.66 o 
  -5   8   7       44.61       53.64      5.77 o 
  -4   8   7        9.52       21.09      4.36 o 
  -3   8   7        2.74       -1.21      3.03 o 
  -2   8   7       10.07        9.05      3.48 o 
  -1   8   7        0.58        0.73      3.54 o 
   0   8   7        0.10       -2.20      2.61 o 
   1   8   7      183.30      191.09      7.73 o 
   2   8   7      256.13      230.02      8.44 o 
   3   8   7       41.59       34.34      4.75 o 
   4   8   7       17.35       23.05      4.39 o 
   5   8   7        6.44        4.32      3.53 o 
   6   8   7       35.13       41.79      5.43 o 
   7   8   7      154.69      162.79      9.26 o 
   8   8   7        6.51       12.01      5.32 o 
   9   8   7        4.78        2.73      5.39 o 
  -8   9   7        3.76        6.34      5.41 o 
  -7   9   7        8.76       14.41      5.59 o 
  -6   9   7        1.70       -1.43      4.81 o 
  -5   9   7       21.19       23.79      5.82 o 
  -4   9   7      205.40      213.79     11.43 o 
  -3   9   7        0.00       -1.36      3.05 o 
  -2   9   7       60.54       66.53      8.61 o 
  -1   9   7       64.37       71.51      5.83 o 
   0   9   7       97.53       83.90      8.33 o 
   1   9   7       88.27      102.57      5.66 o 
   2   9   7        8.08        3.47      4.42 o 
   3   9   7      587.62      582.78     13.71 o 
   4   9   7       45.90       41.28      7.55 o 
   5   9   7        8.79        4.89      3.73 o 
   6   9   7       46.48       45.96      5.62 o 
   7   9   7        0.00        1.86      3.67 o 
   8   9   7        5.38        9.94      5.51 o 
  -8  10   7        3.96       -0.66      8.52 o 
  -7  10   7        2.22       -1.85      4.08 o 
  -6  10   7        8.84        6.09      4.39 o 
  -5  10   7       45.15       48.67      6.06 o 
  -4  10   7       93.93       82.96      8.13 o 
  -3  10   7       62.35       68.18      6.96 o 
  -2  10   7      136.21      127.11      7.46 o 
  -1  10   7        2.23        2.87      3.36 o 
   0  10   7       61.76       37.38      6.77 o 
   1  10   7       32.96       28.48      4.82 o 
   2  10   7      258.06      257.18     18.32 o 
   3  10   7       70.45       72.19      6.27 o 
   4  10   7       37.13       35.96      5.13 o 
   5  10   7       11.37        9.64      4.75 o 
   6  10   7      136.20      132.34      8.53 o 
   7  10   7       41.98       25.05      5.26 o 
   8  10   7      101.75      115.89      8.72 o 
  -8  11   7        0.06       11.19      6.99 o 
  -7  11   7        1.24       -3.81      4.81 o 
  -6  11   7        6.29        1.43      5.63 o 
  -5  11   7      103.12      116.93     12.69 o 
  -4  11   7       92.32       80.68      8.23 o 
  -3  11   7       37.32       38.92      5.24 o 
  -2  11   7      119.20      113.93     11.92 o 
  -1  11   7      107.45      104.50      7.01 o 
   0  11   7       31.70       29.78      4.41 o 
   1  11   7       55.98       57.80      5.66 o 
   2  11   7        1.59        0.39      3.39 o 
   3  11   7      115.84      117.89      7.68 o 
   4  11   7      158.01      172.51      9.23 o 
   5  11   7      170.27      192.41     10.03 o 
   6  11   7        1.02        5.41      4.04 o 
   7  11   7        0.01       -2.63      4.21 o 
  -7  12   7        0.22       -1.98      3.96 o 
  -6  12   7       43.09       40.68      6.75 o 
  -5  12   7        0.40       -1.02      4.65 o 
  -4  12   7        0.84       -2.55      3.64 o 
  -3  12   7        2.31        2.43      3.69 o 
  -2  12   7        1.77       -4.03      3.13 o 
  -1  12   7        0.01       -4.60      3.79 o 
   0  12   7       35.17       43.27      6.50 o 
   1  12   7      198.26      203.26     12.41 o 
   2  12   7       66.56       61.83      6.11 o 
   3  12   7       12.68       12.58      4.12 o 
   4  12   7        1.09        0.32      3.74 o 
   5  12   7        1.63        2.55      3.94 o 
   6  12   7        0.02       -3.12      4.52 o 
   7  12   7       49.26       45.19      6.40 o 
  -6  13   7       27.74       19.92      6.13 o 
  -5  13   7        4.70        8.20      5.49 o 
  -4  13   7        8.46        8.96      4.30 o 
  -3  13   7        1.06        1.61      4.00 o 
  -2  13   7       16.96       18.30      4.83 o 
  -1  13   7        8.05        8.80      4.12 o 
   0  13   7      101.03       90.46     17.38 o 
   1  13   7       26.29       28.63      6.06 o 
   2  13   7        0.34        1.54      3.55 o 
   3  13   7      122.32      110.24      7.75 o 
   4  13   7       51.80       54.70      6.15 o 
   5  13   7       19.81        8.52      4.41 o 
   6  13   7        0.06       -3.24      3.89 o 
  -6  14   7        8.04       12.97      5.93 o 
  -5  14   7       12.43        1.27      5.41 o 
  -4  14   7        0.92       -5.23      3.49 o 
  -3  14   7       10.70        9.84      4.57 o 
  -2  14   7       42.26       42.13      5.77 o 
  -1  14   7        0.51        3.34      3.92 o 
   0  14   7       62.62       59.92      7.58 o 
   1  14   7       33.36       26.85      6.23 o 
   2  14   7      100.10       90.55      7.36 o 
   3  14   7       34.73       38.55      8.94 o 
   4  14   7        0.21        3.74      4.04 o 
   5  14   7       32.00       26.81      5.44 o 
  -5  15   7       51.39       47.79      7.33 o 
  -4  15   7       25.64       18.72      5.05 o 
  -3  15   7        0.25        5.11      4.14 o 
  -2  15   7       18.58       25.57      5.23 o 
  -1  15   7       13.14       12.62      6.63 o 
   0  15   7       32.34       30.51      6.43 o 
   1  15   7       13.16        6.39      5.01 o 
   2  15   7        3.36        3.29      4.74 o 
   3  15   7        1.79       -2.08      4.07 o 
   4  15   7      127.42      146.77      9.50 o 
  -3  16   7       17.00       18.93      5.26 o 
  -2  16   7        0.87        2.58      4.30 o 
  -1  16   7        3.74        5.00      5.36 o 
   0  16   7       35.69       28.98      6.45 o 
   1  16   7      123.09      113.28     10.05 o 
   2  16   7       11.69       15.19      5.61 o 
   3  16   7       22.25       31.80      5.60 o 
   0  17   7       45.90       30.58     10.90 o 
  -9   0   8        8.61        1.57      5.77 o 
  -8   0   8        7.24        9.08     13.84 o 
  -7   0   8      126.22      144.23     21.41 o 
  -6   0   8      390.69      406.14     17.14 o 
  -5   0   8      596.35      607.84     46.48 o 
  -4   0   8      987.53      928.93     25.11 o 
  -3   0   8       57.23       66.43      8.12 o 
  -2   0   8        1.65        6.31      4.60 o 
  -1   0   8      152.49      156.89     12.01 o 
   0   0   8       17.95       16.93      3.91 o 
   1   0   8      161.05      199.63      8.41 o 
   2   0   8       85.60       99.62      8.86 o 
   3   0   8      126.40      136.30     14.62 o 
   4   0   8        2.28       -1.25      4.23 o 
   5   0   8      224.15      230.30     17.23 o 
   6   0   8      315.46      297.67     20.89 o 
   7   0   8       64.12       69.46     13.06 o 
   8   0   8       32.00       23.50      9.40 o 
   9   0   8       53.68       42.82     12.01 o 
  -9   1   8      100.41       99.90      8.14 o 
  -8   1   8      133.53      141.84      9.05 o 
  -7   1   8       85.35       95.17      7.48 o 
  -6   1   8      121.75      106.52     10.25 o 
  -5   1   8      247.72      242.91      9.69 o 
  -4   1   8      458.61      453.36     12.06 o 
  -3   1   8      298.11      272.23      9.39 o 
  -2   1   8       36.88       40.34      4.60 o 
  -1   1   8       73.60       78.68      5.72 o 
   0   1   8      322.25      306.28      7.82 o 
   1   1   8      759.39      723.52     12.06 o 
   2   1   8      816.77      818.80     13.07 o 
   3   1   8      540.84      501.43     11.61 o 
   4   1   8      322.81      320.23     11.15 o 
   5   1   8       80.63       84.87      9.04 o 
   6   1   8        5.07        7.33      5.13 o 
   7   1   8        0.00        7.39      6.27 o 
   8   1   8       29.57       27.78      9.14 o 
   9   1   8       66.49       71.09      9.97 o 
  -9   2   8       63.16       68.06      7.11 o 
  -8   2   8       28.65       27.57      5.35 o 
  -7   2   8        3.95        1.98      3.67 o 
  -6   2   8       54.62       43.45      5.51 o 
  -5   2   8        1.30        5.21      3.53 o 
  -4   2   8       41.22       48.87      5.46 o 
  -3   2   8        0.22        1.94      3.12 o 
  -2   2   8       29.20       38.24      5.43 o 
  -1   2   8       46.12       54.48      4.99 o 
   0   2   8       45.91       41.52      3.87 o 
   1   2   8       22.96       27.06      3.66 o 
   2   2   8        0.59        1.62      2.42 o 
   3   2   8      229.04      250.22      8.48 o 
   4   2   8      147.78      132.68     10.34 o 
   5   2   8        0.11       -5.10      3.41 o 
   6   2   8       72.39       65.24     15.93 o 
   7   2   8        7.96        2.41      5.27 o 
   8   2   8       36.21       32.94      7.56 o 
   9   2   8       24.98       37.26      8.10 o 
  -9   3   8       26.76       27.11      5.29 o 
  -8   3   8      219.22      237.90     11.25 o 
  -7   3   8      283.47      271.06     10.81 o 
  -6   3   8       46.99       50.79      5.83 o 
  -5   3   8      167.20      158.72      8.73 o 
  -4   3   8       60.98       69.80      6.10 o 
  -3   3   8        4.01        5.43      5.14 o 
  -2   3   8       35.05       32.42      5.14 o 
  -1   3   8       44.44       43.76      4.76 o 
   0   3   8       11.09       15.36      3.70 o 
   1   3   8      745.92      694.01     12.02 o 
   2   3   8      905.81      881.59     16.71 o 
   3   3   8        0.99       -0.27      2.72 o 
   4   3   8       29.83       32.96      5.29 o 
   5   3   8      101.84      121.54     17.49 o 
   6   3   8       80.22       93.25      9.78 o 
   7   3   8        4.82        1.69      5.22 o 
   8   3   8       21.33       14.73      6.45 o 
   9   3   8       73.03       65.67      9.60 o 
  -9   4   8        5.92        9.03      4.52 o 
  -8   4   8        0.65        3.14      4.14 o 
  -7   4   8       76.03       85.67      7.37 o 
  -6   4   8      275.28      261.34     10.22 o 
  -5   4   8       11.37       15.16      5.50 o 
  -4   4   8      375.16      374.45     11.26 o 
  -3   4   8      190.15      190.80      9.57 o 
  -2   4   8       16.19       12.29      3.64 o 
  -1   4   8      346.46      359.99     12.21 o 
   0   4   8      107.89      102.47      8.22 o 
   1   4   8      474.39      434.76      9.61 o 
   2   4   8       30.02       29.84      3.74 o 
   3   4   8       99.89       99.78      6.49 o 
   4   4   8       20.84       22.35      4.26 o 
   5   4   8       68.32       85.54      8.59 o 
   6   4   8      168.46      158.15     13.06 o 
   7   4   8      133.52      131.01     12.00 o 
   8   4   8       34.06       46.21      8.47 o 
  -9   5   8       18.60       41.26      6.05 o 
  -8   5   8        4.58        9.61      4.41 o 
  -7   5   8       21.06       20.19      5.35 o 
  -6   5   8      149.83      149.07      8.93 o 
  -5   5   8      317.63      314.34     10.79 o 
  -4   5   8      377.75      351.56     14.32 o 
  -3   5   8      212.76      207.16      9.20 o 
  -2   5   8        4.21        2.32      3.60 o 
  -1   5   8      129.70      125.63      7.03 o 
   0   5   8      231.33      257.61     10.85 o 
   1   5   8      434.09      430.62     11.53 o 
   2   5   8       17.52       18.44      3.31 o 
   3   5   8      201.11      216.72      8.89 o 
   4   5   8      976.52      936.48     17.28 o 
   5   5   8      106.60      125.58      9.17 o 
   6   5   8      151.05      147.80      9.49 o 
   7   5   8        1.42        3.91      4.97 o 
   8   5   8       38.56       43.35      8.49 o 
  -8   6   8        0.28       -5.13      3.57 o 
  -7   6   8       12.57       15.99      4.55 o 
  -6   6   8        7.00       12.30      4.28 o 
  -5   6   8       10.88       12.63      4.28 o 
  -4   6   8        3.54       -3.42      3.36 o 
  -3   6   8      149.48      144.35      8.15 o 
  -2   6   8        1.77        6.21      4.54 o 
  -1   6   8        4.90        8.30      3.39 o 
   0   6   8      179.51      160.02      7.92 o 
   1   6   8       66.50       66.89      5.55 o 
   2   6   8        3.75        2.09      3.37 o 
   3   6   8      646.66      675.68     14.53 o 
   4   6   8      175.02      185.66      8.67 o 
   5   6   8       29.01       31.29      4.93 o 
   6   6   8       34.37       26.56      7.16 o 
   7   6   8      176.54      147.23     14.88 o 
   8   6   8       37.59       33.15     12.79 o 
  -8   7   8        1.55        4.93      4.29 o 
  -7   7   8       96.87      102.39     12.51 o 
  -6   7   8       10.15        3.72      7.09 o 
  -5   7   8       99.83      102.82      7.67 o 
  -4   7   8      182.74      170.17      9.06 o 
  -3   7   8        1.55        6.02      4.27 o 
  -2   7   8       16.39       20.81      5.31 o 
  -1   7   8       16.49        9.45      3.59 o 
   0   7   8        0.23       -0.28      2.81 o 
   1   7   8      108.00       98.32      6.49 o 
   2   7   8       24.19       23.76      4.29 o 
   3   7   8       30.14       38.26      4.91 o 
   4   7   8        1.87        9.04      3.82 o 
   5   7   8       16.32       12.29      4.21 o 
   6   7   8       79.78       86.52      7.13 o 
   7   7   8       82.93       95.95     10.71 o 
   8   7   8       12.13       13.58      9.40 o 
  -8   8   8       32.38       31.89      5.63 o 
  -7   8   8       94.19       97.88      8.44 o 
  -6   8   8       12.83       17.32      4.57 o 
  -5   8   8        4.30       -1.74      3.60 o 
  -4   8   8       97.26       88.38      8.36 o 
  -3   8   8      141.94      151.89     10.32 o 
  -2   8   8      144.81      143.99      9.67 o 
  -1   8   8      214.12      222.14     13.42 o 
   0   8   8        1.66        0.08      3.04 o 
   1   8   8      430.84      400.09     11.08 o 
   2   8   8       84.97       98.92      6.88 o 
   3   8   8      288.90      294.36     10.13 o 
   4   8   8        4.18        0.48      3.57 o 
   5   8   8        3.77       -0.10      4.04 o 
   6   8   8       71.21       71.39     10.48 o 
   7   8   8       81.85       90.24      8.64 o 
  -7   9   8        0.00        0.59      4.16 o 
  -6   9   8       12.33        7.64      5.50 o 
  -5   9   8       24.07       28.20      9.60 o 
  -4   9   8       62.77       62.69      7.37 o 
  -3   9   8       29.07       43.27      8.23 o 
  -2   9   8        2.58       -4.70      3.13 o 
  -1   9   8       84.55       89.43     10.93 o 
   0   9   8       72.23       88.27      7.83 o 
   1   9   8      255.66      261.33     11.65 o 
   2   9   8        0.07       -3.72      3.12 o 
   3   9   8        0.16       -4.60      3.60 o 
   4   9   8      146.72      157.18      9.04 o 
   5   9   8       11.57       15.56      4.65 o 
   6   9   8       47.51       51.65      6.35 o 
   7   9   8       48.04       44.17      6.14 o 
  -7  10   8       60.18       77.29      7.64 o 
  -6  10   8       35.01       21.28      6.21 o 
  -5  10   8       12.83        5.99      5.48 o 
  -4  10   8       34.16       35.91      6.31 o 
  -3  10   8       64.48       62.25      7.31 o 
  -2  10   8        0.91        3.02      3.23 o 
  -1  10   8        1.13        6.65      3.67 o 
   0  10   8      217.02      210.27     10.98 o 
   1  10   8        0.87        6.75      4.68 o 
   2  10   8       27.81       30.62      5.91 o 
   3  10   8      418.56      400.68     12.03 o 
   4  10   8        0.75       -0.16      3.77 o 
   5  10   8       13.79        6.05      4.26 o 
   6  10   8       58.87       43.55      6.09 o 
   7  10   8       87.67       97.92     11.08 o 
  -6  11   8        2.41        5.31      5.06 o 
  -5  11   8        0.13       -3.84      4.88 o 
  -4  11   8       61.50       57.14      8.07 o 
  -3  11   8       16.47        8.46      5.52 o 
  -2  11   8        0.01        2.41      3.42 o 
  -1  11   8       24.10       24.33      6.93 o 
   0  11   8        8.71        9.74      4.75 o 
   1  11   8       17.08       28.35      5.84 o 
   2  11   8       22.95       25.72      5.68 o 
   3  11   8       40.08       33.38      5.44 o 
   4  11   8        3.83        2.40      4.17 o 
   5  11   8        1.15       -2.75      5.20 o 
   6  11   8        4.06        4.41      4.44 o 
  -6  12   8       36.33       44.66      9.95 o 
  -5  12   8       79.72       84.03      8.79 o 
  -4  12   8        1.69       -0.23      4.61 o 
  -3  12   8        3.24        3.30      4.68 o 
  -2  12   8       39.01       42.09      7.54 o 
  -1  12   8      121.15      121.98      7.84 o 
   0  12   8       48.73       46.28      6.75 o 
   1  12   8        3.06        6.87      4.75 o 
   2  12   8       31.80       45.88      6.88 o 
   3  12   8        1.75        0.28      3.89 o 
   4  12   8       26.65       27.21      5.21 o 
   5  12   8       12.10       12.74      4.77 o 
  -5  13   8       12.04        9.92     10.97 o 
  -4  13   8       30.04       36.96      9.14 o 
  -3  13   8        9.20       10.29      6.68 o 
  -2  13   8       25.49       20.80      4.73 o 
  -1  13   8        1.64        2.04      4.74 o 
   0  13   8       17.86       14.72      5.59 o 
   1  13   8      147.30      164.81     11.39 o 
   2  13   8       17.61       15.39      5.53 o 
   3  13   8        8.21        4.45      4.07 o 
   4  13   8       25.66       23.19      5.54 o 
  -4  14   8       33.50       61.47     16.71 o 
  -3  14   8        7.37       10.13     13.32 o 
  -2  14   8        3.70       -0.17      3.71 o 
  -1  14   8        2.33        2.52      4.84 o 
   0  14   8        9.36        2.95      6.60 o 
   1  14   8        0.66       -0.26      4.75 o 
   2  14   8      156.06      173.66     11.69 o 
   3  14   8       76.77       61.83      8.06 o 
  -2  15   8       19.78       13.11      5.57 o 
  -1  15   8       52.55       63.58     11.85 o 
   0  15   8        1.94       -5.70      4.56 o 
   1  15   8        1.05       -6.79      4.82 o 
   2  15   8        1.92        0.62      5.19 o 
  -8   1   9      110.05      122.77     12.06 o 
  -7   1   9       44.31       53.12      6.27 o 
  -6   1   9        0.15        0.93      5.20 o 
  -5   1   9        6.84        9.57      4.82 o 
  -4   1   9      306.89      297.92     20.58 o 
  -3   1   9        5.68        6.17      3.57 o 
  -2   1   9        4.78        6.04      3.52 o 
  -1   1   9      129.49      111.67      7.05 o 
   0   1   9      497.39      537.62     14.96 o 
   1   1   9      345.59      339.05     11.74 o 
   2   1   9       47.59       56.53      5.24 o 
   3   1   9       93.54       85.97      8.44 o 
   4   1   9       36.21       50.39      7.56 o 
   5   1   9        2.42       10.71      5.71 o 
   6   1   9      145.19      138.05     12.79 o 
   7   1   9       24.88       35.06      7.39 o 
   8   1   9        0.03       -2.82      6.53 o 
  -8   2   9        0.01        3.02      4.71 o 
  -7   2   9       35.83       24.73      5.20 o 
  -6   2   9      158.88      172.96      9.82 o 
  -5   2   9      129.53      128.09      8.42 o 
  -4   2   9        3.35        4.37      3.76 o 
  -3   2   9        3.02        5.22      3.62 o 
  -2   2   9        0.45        1.14      5.43 o 
  -1   2   9      470.55      447.26     13.86 o 
   0   2   9      210.71      243.95     12.17 o 
   1   2   9        4.17       -1.20      2.89 o 
   2   2   9        0.48        3.62      3.13 o 
   3   2   9        0.21       -3.46      3.42 o 
   4   2   9        1.53        5.91      5.33 o 
   5   2   9      211.55      227.46     20.37 o 
   6   2   9       70.03       64.56     12.79 o 
   7   2   9       92.73      104.69     11.43 o 
  -8   3   9       17.82       14.84      4.93 o 
  -7   3   9        3.92        1.06      5.05 o 
  -6   3   9        3.14        4.48      3.96 o 
  -5   3   9        0.91       -4.81      3.22 o 
  -4   3   9      241.34      239.87      9.71 o 
  -3   3   9       20.50       23.56      4.50 o 
  -2   3   9      418.15      392.74     13.55 o 
  -1   3   9       82.75       71.09     10.11 o 
   0   3   9       85.99       69.87      6.92 o 
   1   3   9       31.72       36.65      4.72 o 
   2   3   9       82.29      100.40      7.53 o 
   3   3   9        1.42       -1.78      7.93 o 
   4   3   9       51.98       43.94      6.02 o 
   5   3   9       89.21       97.39     10.15 o 
   6   3   9      273.15      285.14     15.14 o 
   7   3   9      101.39       94.60     10.89 o 
  -7   4   9       48.94       44.85      6.21 o 
  -6   4   9       31.78       23.47      5.05 o 
  -5   4   9        0.04       -3.10      3.35 o 
  -4   4   9       60.52       60.53      6.19 o 
  -3   4   9        0.59        8.74      4.29 o 
  -2   4   9       96.07       91.09     10.39 o 
  -1   4   9       23.71       19.99      7.10 o 
   0   4   9       67.99       47.01      6.27 o 
   1   4   9      306.68      323.48     10.17 o 
   2   4   9      155.89      160.13      8.23 o 
   3   4   9        8.68        8.70      4.34 o 
   4   4   9        4.93        3.50      4.20 o 
   5   4   9        0.29       -2.76      3.66 o 
   6   4   9        0.73       12.42      6.08 o 
   7   4   9       17.04        9.59      6.53 o 
  -7   5   9       15.64       14.72      4.78 o 
  -6   5   9       12.33       21.15      6.26 o 
  -5   5   9        4.73        4.30      3.89 o 
  -4   5   9       80.48       99.51     13.57 o 
  -3   5   9       22.05       23.55      6.66 o 
  -2   5   9       92.24       82.21      8.54 o 
  -1   5   9      102.50       90.84      7.72 o 
   0   5   9      163.84      167.87     10.24 o 
   1   5   9        1.65        4.49      3.38 o 
   2   5   9      101.37      106.95      8.37 o 
   3   5   9        3.13        0.80      3.43 o 
   4   5   9        0.56       -2.03      5.77 o 
   5   5   9        6.90        4.03      4.22 o 
   6   5   9       77.87       83.56     10.15 o 
   7   5   9        2.96        7.45      6.08 o 
  -7   6   9        1.06        4.22      4.36 o 
  -6   6   9       43.58       50.31      6.36 o 
  -5   6   9       45.62       58.75      6.57 o 
  -4   6   9        0.42       -2.55      4.17 o 
  -3   6   9       29.35       23.76      5.97 o 
  -2   6   9       43.58       39.74      6.22 o 
  -1   6   9      541.37      532.20     17.96 o 
   0   6   9      153.92      160.28      8.51 o 
   1   6   9        3.27        1.75      2.49 o 
   2   6   9      140.85      134.98      9.53 o 
   3   6   9      128.34      112.00      8.44 o 
   4   6   9       40.45       47.62      6.50 o 
   5   6   9      436.53      428.74     18.95 o 
   6   6   9        3.59        8.52      5.87 o 
   7   6   9      109.20      116.88     17.23 o 
  -7   7   9        4.59       17.16      5.00 o 
  -6   7   9        5.46       -0.03      4.10 o 
  -5   7   9       23.65       16.69      5.56 o 
  -4   7   9       39.15       47.04      6.83 o 
  -3   7   9       44.74       58.47     12.93 o 
  -2   7   9      176.89      160.86     10.70 o 
  -1   7   9       20.37       27.00      5.68 o 
   0   7   9       20.71       12.89      4.04 o 
   1   7   9        5.85        8.51      4.65 o 
   2   7   9       20.14       38.18      6.63 o 
   3   7   9       22.26       24.38      5.35 o 
   4   7   9      120.76      120.73      7.93 o 
   5   7   9        1.01        4.55      4.70 o 
   6   7   9      202.62      201.77     14.97 o 
  -6   8   9       11.87       10.57      5.45 o 
  -5   8   9        3.20       12.17      5.30 o 
  -4   8   9       37.06       30.98      6.36 o 
  -3   8   9        0.05        0.51      5.42 o 
  -2   8   9       98.68      104.37      9.05 o 
  -1   8   9      393.66      381.90     27.54 o 
   0   8   9        1.50        1.79      3.59 o 
   1   8   9       70.89       85.72      8.13 o 
   2   8   9       18.06       23.80      5.76 o 
   3   8   9      123.47      126.29      9.61 o 
   4   8   9        7.18        3.02      4.25 o 
   5   8   9        0.66       -6.05      4.03 o 
   6   8   9        3.00        2.14      4.62 o 
  -6   9   9       12.58       13.59      5.79 o 
  -5   9   9        0.23       -5.58      4.37 o 
  -4   9   9       20.55       19.30      9.98 o 
  -3   9   9        1.03       -0.06      4.46 o 
  -2   9   9        3.35        4.43      8.18 o 
  -1   9   9       81.37       76.14      9.33 o 
   0   9   9        7.15        4.87      3.66 o 
   1   9   9      104.33      107.50      9.18 o 
   2   9   9       13.40       18.61      8.54 o 
   3   9   9        6.58        7.36      5.22 o 
   4   9   9        5.84        4.49      4.22 o 
   5   9   9       21.12       21.29      5.09 o 
  -5  10   9       45.17       52.09      7.83 o 
  -4  10   9        6.81        1.98      5.51 o 
  -3  10   9       35.81       31.87      6.32 o 
  -2  10   9        1.87       -0.42      4.37 o 
  -1  10   9      167.16      176.18     11.22 o 
   0  10   9      109.62      124.17      9.67 o 
   1  10   9        1.51       -5.87      3.91 o 
   2  10   9       93.58       94.43      9.04 o 
   3  10   9       33.67       46.72      7.93 o 
   4  10   9       66.68       96.64     10.03 o 
   5  10   9       91.26       98.96      7.98 o 
  -4  11   9      133.70      153.87     11.48 o 
  -3  11   9       29.68       26.15      6.50 o 
  -2  11   9       57.18       41.47      6.65 o 
  -1  11   9        6.94       10.26      4.92 o 
   0  11   9       14.74       15.03      5.30 o 
   1  11   9       68.19       87.51      8.92 o 
   2  11   9       48.38       65.30      8.10 o 
   3  11   9       85.56       82.67      8.65 o 
   4  11   9        0.03       -1.62      4.81 o 
  -3  12   9       20.21       14.90      6.04 o 
  -2  12   9       86.12       84.22      8.89 o 
  -1  12   9      145.96      146.85     10.70 o 
   0  12   9       13.67       22.66      6.06 o 
   1  12   9        5.28        5.28      5.26 o 
   2  12   9        4.99       13.04      5.50 o 
   3  12   9       69.45       71.61      8.62 o 
  -2  13   9        7.90        4.29      5.14 o 
  -1  13   9        1.31       15.09      5.99 o 
   0  13   9       13.85       14.37      5.52 o 
   1  13   9       21.49       14.82      5.99 o 
  -6   0  10      146.99      155.01     21.15 o 
  -5   0  10      194.37      178.91     20.89 o 
  -4   0  10       73.91       83.81     10.15 o 
  -3   0  10       23.89       24.17      6.82 o 
  -2   0  10      125.08       96.61     14.62 o 
  -1   0  10      427.54      409.43     24.54 o 
   0   0  10      151.40      158.76     18.28 o 
   1   0  10      191.33      225.60     18.28 o 
   2   0  10       10.45        1.57      7.83 o 
   3   0  10      196.31      216.64     14.21 o 
   4   0  10       45.82       58.49     12.01 o 
   5   0  10      181.25      195.84     20.37 o 
   6   0  10      181.80      237.09     23.50 o 
  -6   1  10        0.04        1.87      4.04 o 
  -5   1  10        2.82        5.12      3.84 o 
  -4   1  10        4.19        1.70      3.66 o 
  -3   1  10       42.02       31.73      5.76 o 
  -2   1  10      121.27      132.34      9.64 o 
  -1   1  10        4.08       -3.61      4.60 o 
   0   1  10        3.52        2.24      8.09 o 
   1   1  10       13.24       19.32      6.65 o 
   2   1  10      134.62      149.99     12.37 o 
   3   1  10      188.38      211.45     11.02 o 
   4   1  10       28.72       26.95      6.99 o 
   5   1  10        0.47        1.74      5.50 o 
   6   1  10        9.47        7.31      5.91 o 
  -6   2  10        1.14        4.99      4.19 o 
  -5   2  10        0.14        4.56      4.02 o 
  -4   2  10       12.68        8.59      4.17 o 
  -3   2  10       13.08        7.37      5.65 o 
  -2   2  10       19.45       24.73      5.68 o 
  -1   2  10        4.48        4.53      4.52 o 
   0   2  10        0.13        1.10      5.34 o 
   1   2  10       52.81       48.78     12.53 o 
   2   2  10        5.25        3.27      5.39 o 
   3   2  10        7.44        1.83      5.17 o 
   4   2  10       11.13       16.03      6.08 o 
   5   2  10        4.51        5.44      5.34 o 
   6   2  10        0.01       -0.56      6.27 o 
  -6   3  10        6.28        4.96      4.34 o 
  -5   3  10        3.38        7.02      4.17 o 
  -4   3  10        5.10        5.64      7.41 o 
  -3   3  10       16.67       15.62      5.11 o 
  -2   3  10        5.35       10.30      4.70 o 
  -1   3  10       13.49        9.26      5.02 o 
   0   3  10      100.44       89.39      8.23 o 
   1   3  10       22.54        8.18      5.87 o 
   2   3  10       78.44       79.90     14.62 o 
   3   3  10      203.06      229.56     15.09 o 
   4   3  10        2.59        0.50      4.50 o 
   5   3  10       22.24       19.01      6.39 o 
   6   3  10       27.90       19.77      6.82 o 
  -6   4  10       61.42       49.96      6.58 o 
  -5   4  10       18.81       23.01      5.87 o 
  -4   4  10       93.72      101.50     13.46 o 
  -3   4  10       34.82       20.34      5.59 o 
  -2   4  10        1.37        1.36      4.37 o 
  -1   4  10      309.31      304.49     12.73 o 
   0   4  10        0.89        4.99      4.44 o 
   1   4  10      190.82      212.47     14.65 o 
   2   4  10       23.62       23.90     14.36 o 
   3   4  10       86.71       99.72     10.97 o 
   4   4  10       43.65       47.52     10.71 o 
   5   4  10      117.08      139.87     12.54 o 
  -5   5  10        0.23        9.16      5.26 o 
  -4   5  10       25.17       20.59      5.52 o 
  -3   5  10       36.19       43.06      6.67 o 
  -2   5  10      162.54      181.00     11.40 o 
  -1   5  10       80.81       92.57      8.80 o 
   0   5  10       21.45       17.98      8.55 o 
   1   5  10        3.80        0.51      4.34 o 
   2   5  10       40.45       46.23      8.16 o 
   3   5  10       39.68       46.20      8.16 o 
   4   5  10        8.41        7.58      4.65 o 
   5   5  10        1.99        3.88      6.08 o 
  -5   6  10       13.57        8.13      5.18 o 
  -4   6  10        2.23        1.63      4.61 o 
  -3   6  10        0.02        3.94      8.92 o 
  -2   6  10        6.99       11.50      5.32 o 
  -1   6  10       20.51       25.43      5.87 o 
   0   6  10        1.99        5.89      4.53 o 
   1   6  10        3.97        2.94      5.87 o 
   2   6  10       13.06        8.84      6.51 o 
   3   6  10       10.93       14.92      6.27 o 
   4   6  10       30.35       24.71      7.02 o 
   5   6  10       11.53       13.88      8.44 o 
  -5   7  10       26.70       29.63      6.67 o 
  -4   7  10        4.76        8.19      5.07 o 
  -3   7  10        0.32        3.43      4.90 o 
  -2   7  10        5.40        5.58      4.75 o 
  -1   7  10       42.00       56.55      7.31 o 
   0   7  10        2.59        5.57      4.38 o 
   1   7  10       62.35       85.97     10.89 o 
   2   7  10        4.75       -3.28      5.82 o 
   3   7  10        0.61        7.06      8.88 o 
   4   7  10        0.00       -6.78      4.52 o 
  -4   8  10        7.19       -0.12      4.65 o 
  -3   8  10        1.94       -8.48      6.13 o 
  -2   8  10        4.45        3.70      4.87 o 
  -1   8  10        8.66       12.75      5.20 o 
   0   8  10        2.05       -8.25      5.50 o 
   1   8  10       41.12       46.92      9.21 o 
   2   8  10       12.50        2.16      4.98 o 
   3   8  10       24.85       34.31      6.59 o 
   4   8  10       53.14       49.85      9.04 o 
  -3   9  10      137.55      135.53     11.13 o 
  -2   9  10      178.51      198.70     12.55 o 
  -1   9  10       27.77       32.76      6.35 o 
   0   9  10       52.54       40.76      9.23 o 
   1   9  10      148.32      148.10     10.92 o 
   2   9  10      149.25      154.85     11.18 o 
   3   9  10       39.96       46.47      7.28 o 
  -2  10  10        3.13        1.66      5.12 o 
  -1  10  10       22.13       30.02      8.47 o 
   0  10  10       32.72       53.06     13.32 o 
   1  10  10       36.30       28.97      6.36 o 
   2  10  10        1.99        5.56      5.59 o 
  -4   1  11        0.19       -1.88      4.50 o 
  -3   1  11        9.86        8.23      6.25 o 
  -2   1  11        0.08        8.83      6.45 o 
  -1   1  11       38.51       43.27     10.71 o 
   0   1  11        1.09       -2.56      5.87 o 
   1   1  11        7.59       15.97      8.62 o 
   2   1  11       72.45       66.85     14.10 o 
  -3   2  11        0.36       -1.55      6.16 o 
  -2   2  11       43.69       68.09     19.06 o 
  -1   2  11      159.83      151.08     13.28 o 
   0   2  11       29.77       25.74      7.56 o 
   1   2  11       40.48       34.87      8.25 o 
   2   2  11       86.65      108.62     17.23 o 
   3   2  11       10.80        9.40     10.44 o 
  -3   3  11        1.55        7.99      5.02 o 
  -2   3  11      107.47      117.56     10.08 o 
  -1   3  11       61.78       84.66     12.79 o 
   0   3  11       20.31       34.53      8.16 o 
   1   3  11       13.79        4.65      5.89 o 
   2   3  11       14.75       24.02     12.01 o 
   3   3  11       88.03       90.35     16.19 o 
  -3   4  11       65.34       68.28      8.95 o 
  -2   4  11        2.19        0.83      8.44 o 
  -1   4  11        0.33        1.83      6.53 o 
   0   4  11       10.34       18.70      6.76 o 
   1   4  11       25.94       34.99     12.01 o 
   2   4  11        3.83        0.00      9.40 o 
  -2   5  11        0.09       -0.33      4.81 o 
  -1   5  11      209.01      230.26     13.31 o 
   0   5  11        0.79        8.40      6.27 o 
   1   5  11        7.67        7.83     10.97 o 
   2   5  11       13.30       20.37     10.97 o 
  -1   6  11       16.05       14.04      5.64 o 
   0   6  11        1.30        4.44      7.02 o 
   1   6  11       69.17      114.89     18.28 o 
                                                 
